# Supplementary material for: Transcriptomic analysis of gene expression in mice treated with troxerutin
Source: PLoS One. 2017 Nov 30;12(11):e0188261. doi: 10.1371/journal.pone.0188261 (PMC5708793; doi:10.1371/journal.pone.0188261)
Supplement: S1 Table — (XLS) [file pone.0188261.s003.xls]

#Sample	YR2	YR3	C3	C2	YR1	C1	C	YR
Exon	8,358,736(97.84%)	7,566,543(95.21%)	8,193,794(96.20%)	7,948,940(96.76%)	7,861,590(92.99%)	8,450,053(95.16%)
Intron	111,404(1.30%)	258,709(3.26%)	217,241(2.55%)	205,267(2.50%)	406,319(4.81%)	308,265(3.47%)
Intergenic	73,105(0.86%)	122,247(1.54%)	106,689(1.25%)	60,781(0.74%)	186,383(2.20%)	121,754(1.37%)
	EXON
YR	95.34666667
C	96.04
	intro
YR	3.123333333
C	2.84
	intergenity
yr	1.533333333
c	1.12
