# Supplementary material for: Transcriptomic analysis of gene expression in mice treated with troxerutin
Source: PLoS One. 2017 Nov 30;12(11):e0188261. doi: 10.1371/journal.pone.0188261 (PMC5708793; doi:10.1371/journal.pone.0188261)
Supplement: S2 Table — (XLS) [file pone.0188261.s004.xls]

## Sheet: S2_Tab.exl
#Samples	YR2	YR3	C3	C2	YR1	C1
Raw Reads Number	25995740	24499022	23903170	24771616	24938022	25037206
Raw Bases Number	3899361000	3674853300	3585475500	3715742400	3740703300	3755580900
Raw Reads Length (bp)	150	150	150	150	150	150
Clean Reads Number	23737328	23042794	22702076	23558544	23519160	23764936
Clean Bases Number	3560599200	3456419100	3405311400	3533781600	3527874000	3564740400
Clean Reads Length (bp)	150	150	150	150	150	150
Clean Reads Rate (%)	91.31	94.06	94.98	95.1	94.31	94.92
Adapter Polluted Reads Number	182704	230534	199400	176750	217412	187976
Adapter Polluted Reads Rate (%)	0.7	0.94	0.83	0.71	0.87	0.75
Ns Reads Number	3564	3634	4772	4744	3574	4626
Ns Reads Rate (%)	0.01	0.01	0.02	0.02	0.01	0.02
Low-quality Reads Number	2072142	1222058	996920	1031576	1197874	1079666
Low-quality Reads Rate (%)	7.97	4.99	4.17	4.16	4.8	4.31
Raw Q30 Bases Rate (%)	93.59	95.73	96.55	96.47	95.88	96.45
Clean Q30 Bases Rate (%)	96.27	97.52	98.11	98.03	97.58	98.04
