# Supplementary material for: Transcriptomic analysis of gene expression in mice treated with troxerutin
Source: PLoS One. 2017 Nov 30;12(11):e0188261. doi: 10.1371/journal.pone.0188261 (PMC5708793; doi:10.1371/journal.pone.0188261)
Supplement: S3 Table — (XLS) [file pone.0188261.s005.xls]

#Library	YR2	YR3	C3	C2	YR1	C1
Total Reads	23,737,328	23,042,794	22,702,076	23,558,544	23,519,160	23,764,936
Mapped Reads	21,276,557	20,227,093	21,098,768	22,118,461	20,836,785	22,158,309
Mapping Rate	0.9	0.88	0.93	0.94	0.89	0.93
Unmapped Reads	2,460,771	2,815,701	1,603,308	1,440,083	2,682,375	1,606,627
Multi Map Reads	780,248	1,026,487	757,455	685,152	1,046,884	760,169
Multi Map Rate	0.03	0.04	0.03	0.03	0.04	0.03
