# Supplementary material for: Transcriptomic analysis of gene expression in mice treated with troxerutin
Source: PLoS One. 2017 Nov 30;12(11):e0188261. doi: 10.1371/journal.pone.0188261 (PMC5708793; doi:10.1371/journal.pone.0188261)
Supplement: S4 Table — (XLS) [file pone.0188261.s006.xls]

name	C1	C2	C3	YR1	YR2	YR3
ENSMUSG00000060467	-2.26105765	-13.28771238	-13.28771238	-2.255311649	-2.143642124	-13.28771238
ENSMUSG00000040550	0.594225293	-1.421728871	0.907590623	1.801553725	0.09024648	1.545655123
ENSMUSG00000040552	-0.986054987	-1.478212068	-0.834162983	-0.608403284	-2.148339381	-0.153875985
ENSMUSG00000040554	-13.28771238	-4.487347129	-4.631308806	-4.617051196	-13.28771238	-2.460670644
ENSMUSG00000040557	4.479172094	4.419459184	4.229171885	3.822577021	4.343455716	4.248644138
ENSMUSG00000023940	-1.437758883	-3.175556848	0.048210359	0.015200732	-2.779121121	-1.147419646
ENSMUSG00000023942	-0.063631512	-0.927749886	0.69329757	0.620132228	-0.765495174	-1.105043192
ENSMUSG00000023944	6.580229333	6.197277464	6.144818416	6.76238598	6.178989155	6.391507906
ENSMUSG00000023947	3.003956251	2.10125568	2.845518802	3.204718648	2.082967774	3.505865569
ENSMUSG00000024639	0.403545094	-0.705683226	0.503518142	0.868695403	-0.230997529	0.96070719
ENSMUSG00000020993	3.588327314	3.070266075	3.411387241	3.94024911	3.232548159	3.979085491
ENSMUSG00000020992	-3.41198065	-4.274963467	-2.836068136	-13.28771238	-13.28771238	-1.663217963
ENSMUSG00000020990	5.615893235	4.669191741	4.954001365	4.961273772	5.681225084	5.446547763
ENSMUSG00000020994	1.88158512	-0.166958687	1.036570924	2.443137403	0.564710289	1.760163989
ENSMUSG00000006418	4.679935225	6.351963944	5.753671674	5.842926429	5.980367619	5.405999828
ENSMUSG00000020964	1.284229154	0.071337017	0.857714608	1.866042595	0.119133398	0.983037418
ENSMUSG00000006412	1.722285578	0.858079385	1.355300166	2.038365847	1.517833744	2.050655025
ENSMUSG00000006411	-1.28782649	-3.735460475	-2.558906918	-2.059436134	-2.754697658	-3.122042579
ENSMUSG00000040084	-0.256187566	-2.119974686	0.419702045	0.824758452	-2.13825502	-1.576476757
ENSMUSG00000051306	0.413602192	-0.887886506	-0.125407565	1.441322061	-1.490998756	0.859865924
ENSMUSG00000094840	-3.881756568	-13.28771238	-13.28771238	-2.877075774	-13.28771238	-2.718055605
ENSMUSG00000060461	-1.275452414	-13.28771238	-2.283643175	-13.28771238	-13.28771238	-13.28771238
ENSMUSG00000097392	-1.686290343	-3.549306819	-1.957772689	-1.943485356	-4.151681115	-3.105595267
ENSMUSG00000097390	-13.28771238	-13.28771238	-4.516030662	-13.28771238	-13.28771238	-13.28771238
ENSMUSG00000097397	-2.686701774	-13.28771238	-1.695707627	-2.680956716	-13.28771238	-1.937236204
ENSMUSG00000004814	-1.755292851	-3.203654789	-0.764079054	-1.749546036	0.361801898	-0.590683083
ENSMUSG00000004815	-1.813074448	-3.091630684	-1.36232301	-1.107082212	-3.694243207	-1.326411933
ENSMUSG00000090166	-13.28771238	-13.28771238	-2.414922086	-13.28771238	-13.28771238	-13.28771238
ENSMUSG00000107352	-3.092650969	-5.536375578	-4.683676363	-2.6721761	-5.554578498	-2.053934285
ENSMUSG00000107355	0.995251261	-0.453828061	0.571694353	1.116471397	0.228248872	1.034598048
ENSMUSG00000107094	-3.282531609	-13.28771238	-4.289655906	-2.277487737	-4.163878211	-2.118429924
ENSMUSG00000007458	3.43978108	2.346353281	3.431237052	4.350783116	2.532600267	3.485782882
ENSMUSG00000107092	5.887548658	5.838677486	5.540666605	5.13517257	6.170685242	5.361243998
ENSMUSG00000026890	-13.28771238	-13.28771238	-4.238145749	-13.28771238	-13.28771238	-13.28771238
ENSMUSG00000026893	-1.277357619	-3.599631057	-0.423561481	-2.145789146	-2.297032103	-2.571401592
ENSMUSG00000026894	-13.28771238	-2.345295111	-13.28771238	-13.28771238	-13.28771238	-13.28771238
ENSMUSG00000026895	3.640453467	2.383910054	2.665867858	3.954322252	2.651019267	3.319909134
ENSMUSG00000026896	0.212334628	-1.160723033	0.298110716	1.148121934	-0.207181764	0.377200795
ENSMUSG00000068922	-0.945841222	-2.94675198	-1.828619849	-0.541611016	-2.287376723	-0.286298901
ENSMUSG00000068923	-0.138076412	-0.167374463	0.167457769	2.280141727	-0.475130885	0.545210395
ENSMUSG00000068921	0.811363689	-0.243121038	0.393202986	1.02786808	0.311114932	0.22847126
ENSMUSG00000097533	-2.319828429	-2.184135181	-13.28771238	-13.28771238	-13.28771238	-3.154384205
ENSMUSG00000097530	-3.513098509	-13.28771238	-13.28771238	-2.508176825	-13.28771238	-13.28771238
ENSMUSG00000084839	-0.87825783	-13.28771238	-1.886533621	-1.872246022	-0.760808964	-0.713406854
ENSMUSG00000084834	-13.28771238	-13.28771238	-3.247584058	-2.648794525	-13.28771238	-13.28771238
ENSMUSG00000025279	-0.7474382	-2.873898943	-0.586082937	-1.326532299	-2.407053003	-1.167439222
ENSMUSG00000025278	0.238782763	-0.930161218	-0.329129769	1.311581567	-2.228156291	0.055755615
ENSMUSG00000025277	-0.37618958	-1.355726849	-1.762942851	-0.370441573	-3.957104524	-0.589791702
ENSMUSG00000025271	-3.387435839	-13.28771238	-2.65961298	-1.508318	-13.28771238	-3.807008525
ENSMUSG00000025270	15.14263306	15.26143441	15.28361924	15.02135508	15.0803061	15.0252858
ENSMUSG00000037134	-0.187860732	-1.167420275	-0.233874217	0.204871975	-1.0337342	-0.401466512
ENSMUSG00000037138	2.014816723	0.807733668	1.294540701	2.027484576	0.789446385	2.683814518
ENSMUSG00000108591	-1.608896296	-3.47197676	-2.616995194	-13.28771238	-3.490244673	-1.122214619
ENSMUSG00000026463	0.757670669	0.902298618	1.469939242	2.380613832	1.557621762	0.76260908
ENSMUSG00000026466	2.928583933	1.419960489	2.708067151	3.525250325	1.963082226	3.305574134
ENSMUSG00000026469	0.041999925	-1.468346064	-0.253794242	0.949220621	-1.455611012	0.385652989
ENSMUSG00000003458	2.60352092	1.243162833	2.363655561	3.058248085	1.743729941	2.589862629
ENSMUSG00000096807	-13.28771238	-13.28771238	-13.28771238	-13.28771238	-0.457985496	-13.28771238
ENSMUSG00000084069	-0.419665622	-13.28771238	-13.28771238	-13.28771238	-13.28771238	-13.28771238
ENSMUSG00000084068	-13.28771238	-0.488097613	-13.28771238	-13.28771238	-13.28771238	-13.28771238
ENSMUSG00000071369	1.514919609	-0.308552267	0.962078562	2.211544972	0.361149033	2.018106893
ENSMUSG00000028850	0.141526256	-2.891700516	0.132982927	0.436757419	-0.588914827	0.384388119
ENSMUSG00000028851	2.806670537	1.904971674	2.294092722	3.295195472	2.339185531	2.773611253
ENSMUSG00000028857	2.405113866	1.253328495	1.854433002	2.881305579	0.791456346	1.779931325
ENSMUSG00000028854	1.249116363	0.562909571	1.181074176	2.597015197	0.492158726	2.003783156
ENSMUSG00000028859	6.194632915	4.710836616	4.877703663	6.91810371	4.686102968	6.294589084
ENSMUSG00000078879	-13.28771238	-13.28771238	-13.28771238	-3.398280118	-13.28771238	-4.237946367
ENSMUSG00000078878	-3.288308324	-4.151394549	-2.712354244	-3.282565178	-4.169650178	-2.539037621
ENSMUSG00000078875	-3.388511752	-13.28771238	-13.28771238	-13.28771238	-13.28771238	-13.28771238
ENSMUSG00000078877	-3.199943123	-13.28771238	-1.794275591	-1.972561967	-13.28771238	-2.298714239
ENSMUSG00000078870	-0.769944392	-4.091402716	-1.652749945	-0.223704812	-2.111528843	-0.894549198
ENSMUSG00000079179	0.822503919	-0.241586716	-0.273410226	0.628326854	0.203051681	0.727745256
ENSMUSG00000066613	-0.507832976	-0.635090524	-0.516375863	0.234798823	-2.974396726	0.241925989
ENSMUSG00000023367	0.657098964	0.045671261	-0.151077778	0.567696331	0.078005901	-0.147579446
ENSMUSG00000009941	-13.28771238	-13.28771238	-13.28771238	-13.28771238	-13.28771238	-4.160972871
ENSMUSG00000089827	1.828109533	1.690853032	1.662029107	0.882805494	0.40959422	1.658575176
ENSMUSG00000056656	-2.381174132	-0.786487491	-1.390091848	-0.916473211	0.057610412	-0.046972246
ENSMUSG00000024155	-13.28771238	-13.28771238	-13.28771238	-13.28771238	-13.28771238	-3.569275672
ENSMUSG00000052144	1.649944066	-0.397018042	1.378375076	2.68120443	0.397527615	1.641675044
ENSMUSG00000052146	7.85481932	7.660193722	8.422437209	8.341522703	7.803186227	7.485249235
ENSMUSG00000052142	3.616840128	2.351831053	3.342806333	4.740419007	2.740445663	3.095032481
ENSMUSG00000034189	2.743698254	1.148316499	1.382516325	2.850139473	1.158596855	2.57793518
ENSMUSG00000055320	-13.28771238	-6.310719527	-13.28771238	-13.28771238	-13.28771238	-5.287450249
ENSMUSG00000055322	-2.645860469	-2.924947186	-2.584053137	-1.677079396	-2.762779847	-1.896384388
ENSMUSG00000055323	-4.098223133	-13.28771238	-2.523448077	-3.0937153	-13.28771238	-2.350118309
ENSMUSG00000090628	-13.28771238	-3.280587305	-13.28771238	-13.28771238	-13.28771238	-13.28771238
ENSMUSG00000050043	1.539849736	0.901911123	1.418099388	2.293391276	1.321724406	1.591516996
ENSMUSG00000106567	0.743838768	-0.705216713	1.472226103	-13.28771238	0.276378841	0.645690043
ENSMUSG00000059119	3.863656482	3.176724996	3.678235973	4.480029172	3.088048345	3.664381235
ENSMUSG00000104920	-13.28771238	-0.843269224	-13.28771238	-13.28771238	-13.28771238	-13.28771238
ENSMUSG00000104927	0.909429681	0.197239741	-0.268942393	0.067242421	-13.28771238	1.226297243
ENSMUSG00000090164	1.456152706	0.08949332	2.115013983	2.102340086	-0.343785011	2.683286479
ENSMUSG00000054099	-2.57548139	-4.312183956	-2.13679211	-0.900472114	-2.917213406	-1.11569343
ENSMUSG00000054091	4.193132131	3.18267733	4.076335799	4.408802857	3.935563845	3.724442329
ENSMUSG00000029026	-13.28771238	-4.29751532	-4.441518957	-2.622120877	-13.28771238	-13.28771238
ENSMUSG00000029027	-0.113445999	-0.605655817	-0.624424104	1.052680894	-1.275891007	0.718789859
ENSMUSG00000029020	0.884260457	-0.301810012	0.60111092	1.9920655	-0.139545021	1.105712478
ENSMUSG00000029022	1.067755469	-0.770314118	1.005775126	1.718384278	-0.348092305	1.718036939
ENSMUSG00000022902	-1.7260426	-13.28771238	-13.28771238	2.186151098	0.975985501	-1.56121453
ENSMUSG00000022900	-2.74788685	-3.348593579	-1.619453514	-0.420986267	-3.95108169	-0.735739493
ENSMUSG00000022901	0.067000169	-1.003541223	-0.324829595	1.25324396	-1.400249612	0.610348184
ENSMUSG00000022906	2.114051025	1.112338846	1.546555689	2.580016851	0.565702282	2.296308764
ENSMUSG00000029029	0.501242055	-1.247282192	-0.632711159	0.703374693	-0.796177226	0.081193621
ENSMUSG00000022905	2.543339444	2.196656515	1.863432986	3.050923182	2.386550228	2.611874043
ENSMUSG00000026285	-0.009355419	-2.19501004	0.323107504	1.218702528	-1.476591987	-0.943879135
ENSMUSG00000026281	1.128517454	0.231910778	0.876060385	1.664760437	-0.245760954	1.260969803
ENSMUSG00000026280	0.937199026	0.57821356	1.040542591	1.128293472	0.458054005	0.54022362
ENSMUSG00000026283	0.491216835	-0.903372713	0.241684011	1.081893602	-0.843669476	0.381929565
ENSMUSG00000026289	0.519961594	-1.513894022	0.264344131	0.74808805	-0.259403227	0.86066988
ENSMUSG00000026288	3.232550415	2.436372039	3.171443962	3.892948769	2.154069948	3.67586296
ENSMUSG00000101517	-1.520791462	-2.55452477	-3.113462976	-0.877761706	-13.28771238	-2.525420029
ENSMUSG00000090958	-0.441679492	-1.253306131	-1.619901071	0.33266232	-2.493518166	-0.861696148
ENSMUSG00000037685	0.743468251	-0.310023575	0.719412594	1.156497399	-0.085976802	0.99079645
ENSMUSG00000090957	-13.28771238	-13.28771238	-13.28771238	-2.823372307	-13.28771238	-13.28771238
ENSMUSG00000037683	-1.008870469	-13.28771238	-2.154565966	-0.76215926	-2.028605982	-2.717800902
ENSMUSG00000098268	-13.28771238	-13.28771238	-13.28771238	0.222506596	-13.28771238	-13.28771238
ENSMUSG00000073968	-1.223860225	-1.08813255	-0.062665659	0.241105205	-0.199671343	-2.058716446
ENSMUSG00000030483	0.998066136	-2.324956734	1.617528036	1.281335985	-0.228321878	0.925910259
ENSMUSG00000030484	-13.28771238	-13.28771238	-1.816752589	-3.123638182	-4.010847696	-13.28771238
ENSMUSG00000030486	-13.28771238	-13.28771238	-13.28771238	-2.820196811	-2.293750166	-13.28771238
ENSMUSG00000041935	1.815853382	-0.090096259	1.498215314	2.18416298	0.263550796	1.770314533
ENSMUSG00000041930	-1.618571248	-3.481643899	-0.720430107	-2.290631438	-2.500727967	-1.868645255
ENSMUSG00000029840	4.781424054	3.76744022	4.839070022	5.315730762	4.0800667	5.224217202
ENSMUSG00000103009	-2.340382963	-13.28771238	-2.348922729	-0.920054521	-13.28771238	-13.28771238
ENSMUSG00000103006	-13.28771238	-3.736229503	-3.88032931	-13.28771238	-13.28771238	-13.28771238
ENSMUSG00000088030	2.565058874	-13.28771238	1.819565668	1.248915857	-13.28771238	-13.28771238
ENSMUSG00000035215	4.236161295	4.949892316	5.037952705	5.231413858	4.493032707	5.150493856
ENSMUSG00000035212	3.599594623	1.601087124	3.218142095	3.827734055	2.795075624	3.621349119
ENSMUSG00000035211	-3.361917624	-4.22494337	-13.28771238	-4.354698175	-13.28771238	-3.197198203
ENSMUSG00000032192	-1.630915832	0.08949332	-1.224532156	-2.209908855	-1.098546645	-1.05114662
ENSMUSG00000032193	0.100442214	-0.3112432	0.77465769	1.180120643	-0.123102545	0.602317276
ENSMUSG00000032194	-13.28771238	-13.28771238	-4.252458981	-2.240236693	-13.28771238	-13.28771238
ENSMUSG00000032198	-3.357198983	-4.541484703	-5.681725941	-2.504113809	-13.28771238	-5.509141221
ENSMUSG00000032199	2.625208022	1.060572029	2.138625999	3.440062063	2.101141839	2.826610467
ENSMUSG00000047281	0.430033108	-3.520122783	-0.343969707	2.370607641	0.045035126	0.899737546
ENSMUSG00000031422	1.922941033	0.648877144	2.375227876	2.433913745	1.055872026	1.940978787
ENSMUSG00000031425	2.704142306	1.904711759	2.76525816	4.034861295	2.699321554	4.057505555
ENSMUSG00000031429	2.585923708	1.471166193	2.735639317	2.264513713	2.427761653	2.165848945
ENSMUSG00000031428	-0.668296717	-0.869539441	-0.676839461	0.306965719	-0.965812094	0.040814377
ENSMUSG00000075470	1.088458955	-0.642359217	0.373689559	1.854228971	-2.162726971	1.547051299
ENSMUSG00000060703	1.054482961	0.538194091	1.171464326	2.273185818	0.712539525	0.666842966
ENSMUSG00000060708	-0.993807375	-0.180101402	0.997433452	1.011725598	-1.613149282	0.30840494
ENSMUSG00000061477	8.716679465	8.690925974	9.313178487	9.274948397	8.677730112	8.207950348
ENSMUSG00000061474	1.589782866	2.140563093	1.803624578	1.776098056	1.607716204	1.548213006
ENSMUSG00000061479	1.322702843	0.8859024	1.386912569	2.198364811	0.974524618	1.384486548
ENSMUSG00000028089	0.317289734	-0.295352297	-0.624033606	1.340053195	-1.149998766	0.259781638
ENSMUSG00000028088	0.200140155	-1.166403984	0.76705741	0.233900377	-0.895241198	1.842256196
ENSMUSG00000028085	-1.749378262	-3.933827041	-3.493747018	-1.480677557	-3.952087248	-1.447086844
ENSMUSG00000034566	7.669898507	8.111922997	8.322170399	7.199585687	8.021895022	7.798474059
ENSMUSG00000028086	-0.029560091	-1.741463843	0.014358807	0.921669774	-1.8592468	0.467851917
ENSMUSG00000028081	8.691488343	7.346196218	8.199980812	8.584268741	8.174062333	7.605698938
ENSMUSG00000028080	-0.469037999	-1.400843374	-1.137124338	0.489528668	-1.990096169	-0.226883517
ENSMUSG00000044881	-0.156663379	-1.342628431	-1.165044766	0.697010447	0.223803347	1.078513053
ENSMUSG00000028082	0.524307304	-0.661734916	-0.735635635	-0.90417706	-1.357953565	-1.147095116
ENSMUSG00000044340	-0.915478218	-1.779497055	-1.643735676	-0.162606192	-2.43493035	-0.27264916
ENSMUSG00000074582	1.049449601	-0.263996319	0.6725389	1.633348486	-0.523258644	1.331356265
ENSMUSG00000070806	-13.28771238	-3.732380249	-13.28771238	-13.28771238	-2.166976814	-13.28771238
ENSMUSG00000039713	-1.68833337	-2.137368099	-2.111756315	-0.223449585	-1.155969782	-0.064336311
ENSMUSG00000051147	1.023650276	0.27493371	1.384324283	1.144870526	0.363553475	1.603543903
ENSMUSG00000051149	-3.800355374	-5.246085673	-3.072730942	-3.380077707	-13.28771238	-5.217073412
ENSMUSG00000108452	0.501877499	-13.28771238	-0.381049718	0.048232279	-1.839669928	0.666746111
ENSMUSG00000074243	0.069761045	-2.115921082	-1.26050294	-13.28771238	-13.28771238	-13.28771238
ENSMUSG00000074240	-2.336667513	-13.28771238	-2.34520729	-13.28771238	-13.28771238	2.827503488
ENSMUSG00000074247	2.44216374	1.331514563	2.360247999	3.270504644	1.907568555	2.848044945
ENSMUSG00000097658	-13.28771238	-13.28771238	-2.875224555	-13.28771238	-1.164983731	-13.28771238
ENSMUSG00000017843	3.429346606	2.365510122	3.40450092	4.480955435	2.428648188	3.462788392
ENSMUSG00000021022	1.231677015	-1.50668559	1.189967847	1.800341948	0.533609424	0.329495817
ENSMUSG00000074794	2.590872533	0.609592776	1.735328671	3.078543798	1.526164949	2.841196037
ENSMUSG00000074796	-2.703238904	-4.150818381	-4.294850866	-3.281988546	-2.848703961	-4.121747915
ENSMUSG00000074797	1.188495763	0.282488843	1.336064704	1.971825571	-0.501248637	1.130985532
ENSMUSG00000096935	-13.28771238	-13.28771238	-13.28771238	-2.09235714	-13.28771238	-13.28771238
ENSMUSG00000074793	-2.848415585	-4.709916386	-13.28771238	-2.258053477	-13.28771238	-3.682721584
ENSMUSG00000044715	1.513448895	-0.497481404	1.638167134	1.609392204	0.484129722	1.724125334
ENSMUSG00000038128	-0.363004031	-2.36804253	-1.352256488	1.227583273	-2.014524022	-0.726450222
ENSMUSG00000044712	3.607170476	3.679327674	3.299368001	3.618740372	4.628150551	4.551918589
ENSMUSG00000038122	-2.651951354	-5.679611958	-3.244996577	-2.356863811	-5.697805962	-3.071727783
ENSMUSG00000038121	-1.262138569	-2.318651891	-1.100794295	-0.08665768	-2.684655574	-0.92740562
ENSMUSG00000038127	2.125949491	0.324005027	2.052387322	2.685339689	0.248389719	2.553855029
ENSMUSG00000038126	0.241200782	-1.604577196	-0.611594064	0.763310683	-1.857246779	-0.540060621
ENSMUSG00000026674	-13.28771238	-13.28771238	-5.182720233	-13.28771238	-13.28771238	-13.28771238
ENSMUSG00000019998	4.494922767	3.122180436	4.590486654	4.840156623	3.698126962	4.988907848
ENSMUSG00000022594	1.693948254	-0.352357538	-0.109664979	1.794330883	0.656742186	2.165996936
ENSMUSG00000019992	-2.587978196	-4.03568239	-1.182025115	-2.167411406	-1.73393072	-13.28771238
ENSMUSG00000001865	0.238465749	1.267246127	1.74441558	1.684709675	-0.643961487	-0.596558763
ENSMUSG00000019997	-13.28771238	-4.345615799	-4.489609321	-13.28771238	-13.28771238	-13.28771238
ENSMUSG00000019996	-1.281431744	-2.630557678	-0.239530174	0.238661725	-0.649513376	1.361200595
ENSMUSG00000097580	-13.28771238	-13.28771238	-2.715234862	-13.28771238	-13.28771238	-2.541918452
ENSMUSG00000048379	1.045755409	-2.027421631	1.06297357	1.915268142	-0.773033186	1.404888445
ENSMUSG00000048376	2.213608272	1.114936465	2.837321464	4.073995122	1.068081177	1.995164333
ENSMUSG00000048371	-0.861796238	-1.825324815	-0.969855622	-0.008167689	-2.065912753	-1.018814566
ENSMUSG00000034602	1.04340228	-0.405681153	1.063426362	2.142223119	-0.33991374	1.371766379
ENSMUSG00000034601	-0.165647324	-2.80163448	-1.008053127	0.289860528	-2.405127184	-0.036405485
ENSMUSG00000063108	-0.065400016	-1.57572598	-0.817501061	0.309547993	-2.795076611	0.233307112
ENSMUSG00000038957	0.799025766	0.245751559	0.159172539	1.228892858	-0.029669019	0.5427838
ENSMUSG00000038954	2.710336387	2.473727219	2.140575104	1.889820599	2.53297444	2.59706211
ENSMUSG00000049760	3.741452603	3.858831169	3.804166721	3.350314561	3.109736237	3.960101958
ENSMUSG00000010307	0.650967781	0.027783461	0.270482626	0.656716167	0.009496932	0.604346309
ENSMUSG00000049764	0.565301817	-1.37395191	-0.371599865	1.147806747	-2.391856838	0.339408007
ENSMUSG00000097536	-2.709571231	-5.154571911	-4.301174864	-1.82978443	-13.28771238	-2.322521384
ENSMUSG00000097534	0.541943962	-0.4217396	-1.051362711	0.810710276	-0.440025469	0.799916756
ENSMUSG00000041187	3.142740137	1.625861127	2.74781388	3.593184985	1.707972103	2.948001729
ENSMUSG00000041180	-3.824283387	-4.424434911	-4.56841111	-3.555847646	-6.021385239	-2.660536374
ENSMUSG00000003575	-0.221909769	-0.482047256	-0.309514911	0.387852303	-0.355962546	0.036051699
ENSMUSG00000003573	-0.22646819	-1.806581326	0.411290436	0.681904491	-0.462605521	0.99971532
ENSMUSG00000011658	1.024181493	-0.27291659	0.430710985	1.829601246	-0.613086662	0.826501447
ENSMUSG00000056493	2.609120187	1.139891825	1.952492864	3.202477919	0.584368484	2.488475099
ENSMUSG00000056492	-6.051580323	-13.28771238	-6.06006759	-13.28771238	-13.28771238	-13.28771238
ENSMUSG00000056498	2.082586229	-0.121957328	1.188841535	3.097477774	1.034754459	2.21962855
ENSMUSG00000064193	3.851162511	2.620151587	2.286821818	4.180798832	3.035753906	3.120157126
ENSMUSG00000013653	-13.28771238	-13.28771238	-13.28771238	-2.850085109	-13.28771238	-13.28771238
ENSMUSG00000042712	1.149783748	0.285595027	1.925483908	1.792939032	1.556743986	1.604152413
ENSMUSG00000042719	-0.975876138	-2.562015797	-0.67131637	0.428245428	-2.317402667	-0.331930864
ENSMUSG00000053783	-13.28771238	-13.28771238	-13.28771238	-1.258007108	-2.730635936	-2.683256881
ENSMUSG00000020642	1.641326191	0.121818647	0.903460556	2.053487819	-0.825957183	1.661815246
ENSMUSG00000070942	-2.927415952	-2.59923639	-3.420938818	-2.029091395	-5.611329258	-3.983742447
ENSMUSG00000040713	8.549174264	7.968591368	8.510300864	7.945472934	7.773082875	8.685851469
ENSMUSG00000040712	1.880615081	1.054371158	1.782806385	2.707376601	1.144331515	2.284271994
ENSMUSG00000040711	-4.658502443	-4.10886377	-3.446728365	-2.780940816	-4.127120349	-4.494016372
ENSMUSG00000040710	1.307416786	-0.405431315	1.00359903	1.864338634	-0.639414691	1.01334148
ENSMUSG00000040717	-13.28771238	-13.28771238	-5.010814009	-3.677404952	-13.28771238	-13.28771238
ENSMUSG00000040714	-1.771351359	-3.219703869	-4.362380053	-0.028982391	-3.237975058	-0.384383576
ENSMUSG00000000804	3.102347361	2.512288751	3.470589501	3.436715385	3.142279906	3.568878035
ENSMUSG00000012535	0.332056579	-0.761922972	-0.458812405	0.777758725	-1.432143308	-0.121931249
ENSMUSG00000086111	-1.131831424	-1.580920507	-3.723746904	-0.903736493	-1.599203335	0.032873036
ENSMUSG00000105541	-2.314171395	-13.28771238	-13.28771238	-0.308961567	-2.196757897	-0.564833515
ENSMUSG00000026919	0.209283862	-0.140350802	-2.605861445	0.992587907	-0.895495347	-13.28771238
ENSMUSG00000026918	0.801154966	-0.183300303	0.14880201	1.50286564	-0.917686932	1.3989659
ENSMUSG00000026915	-1.016044796	-2.405882692	-1.413061742	-0.536447388	-1.980759603	-0.320762056
ENSMUSG00000026914	2.250790286	1.427213543	2.051567107	2.943161401	1.901950177	2.359633664
ENSMUSG00000026917	1.140078369	0.228588266	1.327077114	2.361518423	0.660929454	1.793681322
ENSMUSG00000087242	-13.28771238	-13.28771238	-13.28771238	-13.28771238	-13.28771238	-3.573921954
ENSMUSG00000064959	-13.28771238	0.239056322	-13.28771238	-13.28771238	-13.28771238	-13.28771238
ENSMUSG00000087248	0.821486809	-1.627353609	0.035394266	-0.172683455	-13.28771238	-1.598240838
ENSMUSG00000053205	0.605771285	-0.673372983	0.404596288	1.859392505	-2.276154927	2.092518018
ENSMUSG00000054256	-5.497311781	-13.28771238	-13.28771238	-3.910960241	-13.28771238	-5.333136126
ENSMUSG00000001323	-2.571004169	-3.434543102	-2.164721292	-0.691410842	-4.036984405	-3.405452595
ENSMUSG00000105549	-3.909729245	-3.189861648	-1.75003293	-0.905880089	-13.28771238	-3.745083819
ENSMUSG00000101751	-2.784010287	-1.64879391	-1.793048365	-1.193962956	-13.28771238	-13.28771238
ENSMUSG00000100009	-5.533980023	-5.398822534	-13.28771238	-3.947740885	-13.28771238	-3.374303626
ENSMUSG00000039601	-13.28771238	-13.28771238	-3.87879106	-13.28771238	-13.28771238	-3.121272785
ENSMUSG00000100002	-0.642025881	-13.28771238	-13.28771238	-0.051390273	-13.28771238	-1.476969768
ENSMUSG00000100007	-13.28771238	-13.28771238	-13.28771238	-13.28771238	-2.210298189	-13.28771238
ENSMUSG00000015083	-1.22373947	-2.409479927	-2.553701343	-0.732661121	-3.42698244	-3.379622591
ENSMUSG00000019505	10.46531242	10.51052333	11.35368776	10.36408607	11.38561312	10.76212033
ENSMUSG00000015087	1.100413612	0.24964613	0.540259002	1.659294515	-0.353541712	0.809243508
ENSMUSG00000095514	-13.28771238	-0.365908116	0.949110255	-2.495289552	-2.383629317	-13.28771238
ENSMUSG00000033031	-0.775025231	-3.753044943	-0.676670406	0.437034069	-1.77278667	-0.223200971
ENSMUSG00000049184	-1.465812914	-1.914871917	-0.889525781	-1.23773003	-0.611555824	-1.563939649
ENSMUSG00000070717	-13.28771238	-2.445406565	-3.174154305	-13.28771238	-13.28771238	-1.679643074
ENSMUSG00000033335	3.554724301	2.781758998	3.109392583	4.55160695	2.779958813	3.612688229
ENSMUSG00000015377	-0.470978283	-2.450108955	-1.372433592	-0.521805889	-2.246108875	-0.148597439
ENSMUSG00000068480	-3.069572689	-13.28771238	-13.28771238	-13.28771238	-13.28771238	-13.28771238
ENSMUSG00000081562	0.165232551	-13.28771238	-13.28771238	-13.28771238	-13.28771238	-13.28771238
ENSMUSG00000006920	1.511997013	0.203527565	1.070946071	2.235443526	0.502405961	1.632750014
ENSMUSG00000081569	-13.28771238	-13.28771238	-13.28771238	-0.54036803	-13.28771238	-13.28771238
ENSMUSG00000052551	-3.432393009	-6.095648298	-13.28771238	-5.230132298	-3.799897813	-6.066723791
ENSMUSG00000052557	-1.045995144	-2.494684284	-1.369337733	-0.75852925	-1.646600717	-0.42436215
ENSMUSG00000029524	-2.643757635	-3.092632884	-0.778487037	-0.638686156	-1.526774177	-0.894549198
ENSMUSG00000027589	2.475492201	1.293312982	1.913362124	2.97343874	1.460233088	2.533455591
ENSMUSG00000014686	-3.675236815	-13.28771238	-13.28771238	-1.34903661	-13.28771238	-13.28771238
ENSMUSG00000066551	4.48009984	2.953179076	4.374603291	4.832242153	3.837948323	4.749659282
ENSMUSG00000066553	5.103707539	4.497265427	5.525796723	5.943444488	4.785079065	4.811115333
ENSMUSG00000082319	0.501933375	-0.89265741	0.699827087	-0.607677117	-0.174085244	-1.226036167
ENSMUSG00000087794	1.712635701	-13.28771238	-13.28771238	1.133443698	-13.28771238	-13.28771238
ENSMUSG00000099459	-13.28771238	-2.26001964	-2.404248991	-13.28771238	-13.28771238	-13.28771238
ENSMUSG00000046207	0.129751249	-0.229218249	0.751927137	0.735847306	-0.121987817	0.294616624
ENSMUSG00000107143	-2.768655336	-13.28771238	-13.28771238	-3.347383453	-4.234413602	-2.603881902
ENSMUSG00000078440	2.147684735	1.658964935	1.592667552	2.086939475	1.470757966	2.072739072
ENSMUSG00000078441	-13.28771238	-13.28771238	-2.872904945	-13.28771238	-13.28771238	-13.28771238
ENSMUSG00000078444	-2.468812768	-13.28771238	-13.28771238	-13.28771238	-2.351405618	-13.28771238
ENSMUSG00000107497	-13.28771238	-13.28771238	-4.196491508	-2.184190379	-2.487353623	-13.28771238
ENSMUSG00000107495	-0.59904203	-1.463104828	-0.829940623	-0.078786274	-3.287736298	-0.071659254
ENSMUSG00000025758	-1.221048737	-3.285853261	-0.109479313	0.068294231	-3.041326759	-0.088060978
ENSMUSG00000025759	-1.880138971	-2.606529756	-1.455859025	-0.770338632	-3.498534643	-1.644949942
ENSMUSG00000025757	-0.482931145	-1.437181936	0.191975742	0.511746037	-0.280599031	0.046883309
ENSMUSG00000025754	-5.288390858	-4.155708464	-13.28771238	-5.282664529	-5.171362211	-3.127898768
ENSMUSG00000079834	-0.968149171	-4.000287879	-2.146261752	-1.324891305	-4.01854676	-2.387759099
ENSMUSG00000091604	-13.28771238	-1.09475869	-13.28771238	-13.28771238	-13.28771238	-13.28771238
ENSMUSG00000020078	2.460191595	0.596018764	2.355789441	2.584582677	1.148856747	2.390607252
ENSMUSG00000020079	0.549793922	-0.942300665	-0.738715898	0.89432365	-0.027833362	0.32766682
ENSMUSG00000000148	0.831182091	-0.601205951	0.151309551	1.696031742	-0.433105236	0.614204233
ENSMUSG00000000149	1.449779017	0.039656135	1.480227939	1.353169708	0.23547479	1.206203501
ENSMUSG00000020070	-0.286520777	-2.391189893	-1.041187341	0.304131352	-2.168578396	-0.692740629
ENSMUSG00000020072	-3.255950925	-4.119062775	-3.679062291	-4.248835579	-13.28771238	-2.769537983
ENSMUSG00000090553	2.933500026	2.544601816	3.36181493	3.512427868	2.715788514	3.062754113
ENSMUSG00000020074	2.019137802	0.497068349	1.990130316	2.554608497	0.541512669	2.132299696
ENSMUSG00000020075	2.786734862	1.381958869	2.016610243	3.272257903	1.36367124	2.467319497
ENSMUSG00000020076	2.771620678	0.784821942	2.145704069	2.870477434	1.238579453	2.601154333
ENSMUSG00000020077	7.558219599	6.32311015	7.906988237	8.093522862	7.554929973	8.023299624
ENSMUSG00000098728	1.190702185	-13.28771238	-13.28771238	2.196419209	-13.28771238	-13.28771238
ENSMUSG00000064043	-1.756088113	-2.842175065	-0.665355119	-0.034471959	-4.029066115	-1.339791914
ENSMUSG00000106751	-13.28771238	-13.28771238	-3.507757453	-13.28771238	-13.28771238	-13.28771238
ENSMUSG00000093606	-2.693397509	-4.140988028	-13.28771238	-13.28771238	-13.28771238	-13.28771238
ENSMUSG00000007646	-2.514251231	-4.959783533	-1.786156528	-1.508916284	-2.659728534	-1.934606954
ENSMUSG00000064351	12.34399837	12.04070472	12.87626511	12.52779174	12.06210962	12.49770005
ENSMUSG00000055128	1.971931851	1.734887092	2.56255175	2.177445232	2.475573254	2.397453827
ENSMUSG00000059461	2.102277464	2.785510522	2.393287502	1.729524498	3.163146045	2.959019738
ENSMUSG00000087353	-1.729448074	-13.28771238	-13.28771238	-13.28771238	-13.28771238	-13.28771238
ENSMUSG00000083899	-0.053305267	-13.28771238	-13.28771238	0.994186381	-13.28771238	-13.28771238
ENSMUSG00000106767	-13.28771238	-4.32636439	-3.47196192	-4.45610067	-13.28771238	-2.714230325
ENSMUSG00000022009	-0.498746771	-2.236981555	-1.266139608	0.332883263	-0.033410072	0.294077872
ENSMUSG00000026589	-13.28771238	-13.28771238	-13.28771238	-2.396910195	-13.28771238	-4.235818587
ENSMUSG00000022003	1.06901566	-1.280371521	1.008007105	2.02226374	0.286070495	1.380723302
ENSMUSG00000026580	-1.109238861	-3.38731931	-0.259940478	-0.296269287	-2.184069846	0.142922996
ENSMUSG00000022000	1.388723663	0.219695818	0.592764759	1.826569005	-0.078671969	2.161263012
ENSMUSG00000026586	-13.28771238	-13.28771238	-6.431886712	-13.28771238	-13.28771238	-13.28771238
ENSMUSG00000026584	0.665675273	-1.120341552	0.616492337	1.858999849	-0.386682446	0.870071239
ENSMUSG00000026585	-1.164433657	-2.835324027	-1.810225055	-1.506521655	-13.28771238	-1.80672756
ENSMUSG00000030854	-3.787507044	-4.650115683	-4.794036714	-3.781766215	-13.28771238	-4.621066395
ENSMUSG00000030852	-4.632779799	-6.07580363	-4.227165517	-2.127483776	-5.098903588	-4.468286773
ENSMUSG00000030850	0.474831667	-0.473378162	0.519723639	1.228351158	-0.611940535	1.354686924
ENSMUSG00000029521	0.446872144	-0.510379652	0.567602557	0.540077114	-0.85054143	0.933649541
ENSMUSG00000036450	1.203313066	0.144760806	0.943819733	1.715104778	-0.181616692	1.404104115
ENSMUSG00000036452	-0.060555103	-0.947037274	-0.245956336	1.340584856	-0.856818016	0.32984854
ENSMUSG00000036459	-4.217882208	-13.28771238	-13.28771238	-13.28771238	-13.28771238	-13.28771238
ENSMUSG00000031591	1.794527889	-0.271215504	2.003883196	2.159348441	1.032320676	2.020802013
ENSMUSG00000057193	5.032644453	3.813502827	4.624737098	5.49678586	4.036541828	4.780856324
ENSMUSG00000031592	0.942614361	-1.576624215	0.526671025	1.069108971	-1.457443155	1.118890107
ENSMUSG00000027180	1.131080028	-0.227823638	1.001235829	1.342494827	0.402921025	0.589720842
ENSMUSG00000027185	0.271995426	-1.87194588	-0.300391375	1.132742152	-0.449992693	0.207398667
ENSMUSG00000027184	2.695858051	1.635010849	2.817708779	3.459576423	1.733178435	2.783507281
ENSMUSG00000027187	7.797202431	8.758108732	8.119758337	8.12189358	8.659547736	8.460863257
ENSMUSG00000027189	1.866192488	-0.043455117	1.227193275	2.199227687	0.4077019	1.889979138
ENSMUSG00000027188	-4.560363408	-13.28771238	-13.28771238	-5.551241746	-3.123116141	-3.811901672
ENSMUSG00000035623	-0.726584341	-1.438670928	-0.817575063	0.246625793	-1.51583146	-0.134774924
ENSMUSG00000039748	-2.870972455	-13.28771238	-2.464738237	-2.713329933	-5.915747782	-4.872840307
ENSMUSG00000027272	0.621296532	-0.815675035	0.225758889	1.150051255	-1.297809685	0.334322523
ENSMUSG00000079311	-13.28771238	-13.28771238	-13.28771238	-13.28771238	-2.834791566	-2.787414828
ENSMUSG00000027270	-1.519753712	-4.381399559	-1.943194155	-2.928357541	-0.817481077	-2.032769286
ENSMUSG00000079317	2.109630557	0.550866557	2.542267577	2.967265688	1.942801236	3.430007707
ENSMUSG00000027276	-3.923390595	-13.28771238	-5.512487074	-13.28771238	-13.28771238	-3.344198195
ENSMUSG00000027274	-0.072869708	-1.521811691	-0.14280682	0.15524927	-0.955272098	-0.033525057
ENSMUSG00000026946	1.985721188	0.626771443	2.212800025	2.576420201	1.007010836	1.811119024
ENSMUSG00000041406	-2.434463697	-2.07648479	-1.327948437	-1.844014492	-3.316336342	-2.532563582
ENSMUSG00000023755	-0.464216373	-2.202462422	-0.231781999	0.474322989	-1.805872918	-1.173679429
ENSMUSG00000099181	-13.28771238	-13.28771238	0.860246254	-13.28771238	-13.28771238	-13.28771238
ENSMUSG00000024404	9.132772436	8.791710016	9.173015286	8.699658971	8.943110754	8.8479236
ENSMUSG00000024401	-0.510475706	-0.544637844	1.398367229	0.784657883	-0.241038024	0.291746162
ENSMUSG00000024400	1.470203356	0.636808056	1.618837484	2.395905363	0.772545018	1.705958607
ENSMUSG00000024403	-2.294769677	-13.28771238	-1.133780241	-0.482172537	-1.855557854	-1.130282288
ENSMUSG00000024402	0.023981978	-1.714397588	0.015438715	0.818166553	-0.510561471	0.051355403
ENSMUSG00000103649	-0.79454613	-13.28771238	-13.28771238	-0.203918957	-1.092056704	-13.28771238
ENSMUSG00000103647	-0.346118608	-13.28771238	-13.28771238	-13.28771238	-13.28771238	-13.28771238
ENSMUSG00000103646	-4.43195245	-3.297892368	-13.28771238	-13.28771238	-13.28771238	-13.28771238
ENSMUSG00000035539	-3.37011098	-13.28771238	-13.28771238	-1.90588234	-13.28771238	-3.619986459
ENSMUSG00000035530	7.826994679	7.282589186	7.800141532	7.876961566	8.449716963	7.616919637
ENSMUSG00000020331	-13.28771238	-4.50456985	-4.648527439	-3.636062793	-13.28771238	-4.475513615
ENSMUSG00000020330	-0.454614212	-1.687822938	0.465195207	0.454826764	-1.831593433	0.077936154
ENSMUSG00000071568	-1.990117532	-13.28771238	-13.28771238	-1.98437106	-13.28771238	-13.28771238
ENSMUSG00000020335	-13.28771238	-13.28771238	-4.503129979	-13.28771238	-13.28771238	-13.28771238
ENSMUSG00000020334	0.767563669	0.623222606	-0.158441999	0.270846913	0.841960291	0.751871966
ENSMUSG00000071561	-13.28771238	-13.28771238	-13.28771238	-0.299860484	-1.509834432	-1.462437701
ENSMUSG00000071562	-0.709129356	-13.28771238	1.741565427	-13.28771238	1.867575528	-13.28771238
ENSMUSG00000047554	0.644328632	-1.656956022	0.368323677	0.300159782	-0.173036379	1.144365401
ENSMUSG00000021061	4.114438424	4.899158673	3.976694303	3.321141034	4.88589234	3.935533283
ENSMUSG00000021062	-13.28771238	-13.28771238	-13.28771238	-5.162881946	-13.28771238	-13.28771238
ENSMUSG00000021065	1.207300634	-0.133283712	1.484147837	2.24644031	-0.031288614	1.072626081
ENSMUSG00000021066	-13.28771238	-4.323811999	-4.467810147	-1.871222846	-2.344259604	-13.28771238
ENSMUSG00000021067	2.579164899	1.613662502	2.710343458	2.931084066	1.621369125	3.051219287
ENSMUSG00000021068	1.001269954	-0.344729968	0.664122075	1.876589284	-0.863368023	0.903120238
ENSMUSG00000021069	3.607383279	2.431075823	2.926297449	4.452313311	2.257512683	3.288419166
ENSMUSG00000029254	1.327250061	-0.712662881	1.537707932	1.706028946	0.005921612	1.261834724
ENSMUSG00000029253	-0.104242853	-1.077959902	-0.222398214	0.693635129	-1.174229728	0.095382139
ENSMUSG00000029250	1.87584265	1.174354704	1.823578617	2.757998735	0.655195821	2.144551397
ENSMUSG00000027364	-13.28771238	-13.28771238	-13.28771238	-4.587575542	-13.28771238	-13.28771238
ENSMUSG00000030149	1.622298192	0.473232088	2.184735278	3.013568681	0.005676134	1.852388559
ENSMUSG00000030148	1.390225485	0.011498341	1.428985634	2.012626309	1.027085002	0.777526646
ENSMUSG00000027367	1.57772568	0.183047653	1.288291485	2.012305159	0.530859992	1.320159772
ENSMUSG00000030142	1.364328127	0.026240516	1.086979141	2.377244112	0.744862191	1.529201691
ENSMUSG00000030145	-13.28771238	-13.28771238	-5.303762089	-4.292349479	-13.28771238	-13.28771238
ENSMUSG00000030144	4.463570675	2.998610308	3.938962017	4.731481268	3.662345236	4.819132424
ENSMUSG00000030147	-2.615831333	0.519142669	-0.303153937	-2.610086098	-0.914011968	-13.28771238
ENSMUSG00000036270	1.89553201	0.976182955	1.040824587	2.360701692	0.117432494	1.692685695
ENSMUSG00000059706	-13.28771238	-13.28771238	-2.759442402	-13.28771238	-13.28771238	-13.28771238
ENSMUSG00000039760	-13.28771238	-13.28771238	-13.28771238	-13.28771238	-2.585265696	-13.28771238
ENSMUSG00000059708	-2.093426615	-2.247106058	-1.313731968	-1.02386996	-2.113451926	-0.218501562
ENSMUSG00000074006	-4.065677438	-3.930136478	-13.28771238	-3.061141913	-3.948396757	-3.901058748
ENSMUSG00000054752	-6.240613536	-13.28771238	-4.257346416	-13.28771238	-13.28771238	-4.084235232
ENSMUSG00000058470	1.427950883	-0.325981026	0.851544124	1.964197705	0.2961249	1.091298099
ENSMUSG00000029781	-13.28771238	-4.557205554	-3.703027995	-13.28771238	-4.57545056	-13.28771238
ENSMUSG00000029780	6.614961885	6.73648393	7.51481202	6.458787154	6.949818972	6.214227089
ENSMUSG00000029782	0.071194694	-1.274704604	-0.189709349	0.291662832	-0.981113219	-0.081392559
ENSMUSG00000029784	-13.28771238	-3.683773796	-13.28771238	-13.28771238	-3.702038479	-13.28771238
ENSMUSG00000105176	-2.799203311	-13.28771238	-5.387661988	-3.056292932	-13.28771238	-5.214922521
ENSMUSG00000005813	0.107631649	-1.469062911	-0.083096861	0.874538328	-0.902518486	0.412210543
ENSMUSG00000041046	-2.431680074	-3.29528372	-13.28771238	-1.841230364	-2.314271338	-13.28771238
ENSMUSG00000026630	-2.64225373	-13.28771238	-2.650792486	-2.051845125	-0.940445693	-1.477873178
ENSMUSG00000026632	-0.986268187	-0.850535917	-0.454332062	-0.270137899	-1.520747089	-1.473350459
ENSMUSG00000026634	1.557433253	-0.306679374	1.537574513	2.408650209	-0.03959565	1.882174326
ENSMUSG00000026637	1.08927408	-0.563318487	1.002731654	1.67996255	-0.517483152	0.983511263
ENSMUSG00000026638	-4.20167694	-4.649912123	-13.28771238	-2.197923185	-13.28771238	-4.620862824
ENSMUSG00000026639	-5.685433551	-4.553726875	-3.377992475	-0.227527812	-13.28771238	-1.942480361
ENSMUSG00000069833	3.267538139	1.949555578	3.042101442	4.958944651	1.626921139	3.632655681
ENSMUSG00000030339	1.819503985	0.790917617	2.073987675	2.685509525	1.669497757	1.453880674
ENSMUSG00000037499	0.462823207	-0.401332983	1.039207123	1.638438619	0.902193421	2.534513638
ENSMUSG00000069830	-1.566594207	-13.28771238	-1.227304589	-2.434961621	-2.58618891	-1.276261627
ENSMUSG00000037492	-13.28771238	-13.28771238	-13.28771238	-5.549102638	-13.28771238	-13.28771238
ENSMUSG00000037493	-3.485212508	-2.350335174	0.08972498	-1.480677557	-13.28771238	-0.736746443
ENSMUSG00000038628	2.598292354	0.95091249	2.530043156	2.201950194	1.982054718	2.971565688
ENSMUSG00000033634	-13.28771238	-13.28771238	-4.695494604	-13.28771238	-13.28771238	-13.28771238
ENSMUSG00000038623	1.892672372	0.460212568	1.867255138	2.616799279	0.6500195	1.888675184
ENSMUSG00000033632	-1.455703946	-1.94127599	-1.978648284	-0.486674676	-2.659646314	-2.290514119
ENSMUSG00000067336	-1.612349068	-2.607397382	-1.589873099	-0.77280492	-3.210191874	-1.649091931
ENSMUSG00000051451	2.552687326	0.097279269	2.122800482	2.827752477	1.273931709	2.470821626
ENSMUSG00000028036	-13.28771238	-13.28771238	-5.729518985	-13.28771238	-13.28771238	-13.28771238
ENSMUSG00000005225	-2.605372214	-2.639518237	-2.461996331	-1.600064251	-5.651436069	-1.610855103
ENSMUSG00000005220	-13.28771238	-5.259455019	-13.28771238	-5.388943173	-5.277672856	-13.28771238
ENSMUSG00000028032	1.376233916	-0.2721608	0.872948318	2.10018977	0.583942002	0.394326337
ENSMUSG00000028033	-3.101992204	-5.766950987	-1.459302089	-2.203733133	-13.28771238	-1.657788615
ENSMUSG00000046295	-2.32208504	-0.864857852	-0.00927745	-0.509497583	-2.619487688	-0.350388167
ENSMUSG00000008763	1.529713985	0.150978723	1.505051075	2.077016867	0.305144415	1.686551134
ENSMUSG00000047749	-2.867789969	-4.537087081	-2.099161701	-1.669990458	-2.750402717	-2.703024089
ENSMUSG00000088208	-13.28771238	-13.28771238	-0.097858642	-13.28771238	-13.28771238	-13.28771238
ENSMUSG00000042992	1.684148022	-0.250356644	-0.053643647	0.034640903	1.86872643	2.471641671
ENSMUSG00000042997	-0.444434327	-2.423575727	-1.153293563	0.164587842	-1.779177999	-1.394848839
ENSMUSG00000088200	-13.28771238	-13.28771238	-13.28771238	-13.28771238	-13.28771238	-0.056145
ENSMUSG00000047747	-4.240812214	-6.097869153	-6.241132095	-5.232360057	-5.121043395	-2.755759983
ENSMUSG00000047746	-5.425460868	-5.290259862	-3.438653348	-13.28771238	-4.311337625	-13.28771238
ENSMUSG00000051455	-13.28771238	-13.28771238	-13.28771238	-13.28771238	-13.28771238	-5.004914161
ENSMUSG00000032549	-13.28771238	-13.28771238	-5.301478869	-4.2900617	-13.28771238	-5.128699714
ENSMUSG00000032548	-13.28771238	-13.28771238	-13.28771238	-4.71792836	-13.28771238	-3.975365736
ENSMUSG00000032547	1.136893052	3.313627162	1.972200907	2.840187699	1.568856303	1.508208657
ENSMUSG00000036845	2.513423628	1.502365834	1.83610057	2.673497872	2.200265003	2.654841912
ENSMUSG00000036840	1.57177768	1.707531259	2.077792389	2.355113676	1.598098518	0.979953061
ENSMUSG00000032540	2.035033408	1.956668505	2.416427642	2.617417699	1.994962726	1.645723681
ENSMUSG00000076518	0.087237187	0.222982929	1.301008243	1.092917765	0.204696171	-0.332799796
ENSMUSG00000076514	3.079147736	1.214950754	3.240526825	3.499929668	3.135216145	2.659070621
ENSMUSG00000076512	-0.560214071	-13.28771238	-1.568542943	1.252737407	-0.442761102	1.926418855
ENSMUSG00000035390	-13.28771238	-13.28771238	-3.425445048	-4.993063728	-13.28771238	-13.28771238
ENSMUSG00000035397	1.368153544	0.44951346	1.159319492	2.078424682	0.123129652	1.450567896
ENSMUSG00000035394	-2.345568554	-13.28771238	-13.28771238	-13.28771238	-4.226129856	-13.28771238
ENSMUSG00000035399	1.653743846	0.596906245	1.199805547	2.085745487	1.056639176	1.86301139
ENSMUSG00000028126	1.439502942	0.590733528	1.17721285	2.045625988	0.339802636	1.04252052
ENSMUSG00000028127	-1.044571651	-1.30468358	-0.790129477	-0.360863335	-2.111200789	-0.394373195
ENSMUSG00000028124	5.428091479	5.613371237	5.677579777	5.460819811	5.195098464	5.428736869
ENSMUSG00000028125	-13.28771238	-6.407339714	-6.550354159	-13.28771238	-4.848800021	-6.378462761
ENSMUSG00000028121	-0.499847007	-2.510312278	-0.81868077	0.075200318	-1.088543386	0.518087946
ENSMUSG00000028128	-4.302366703	-13.28771238	-13.28771238	-13.28771238	-13.28771238	-13.28771238
ENSMUSG00000074916	-0.861106244	-1.57317794	-1.232143557	0.729429947	-1.591460798	-1.544064841
ENSMUSG00000074912	-13.28771238	-13.28771238	-13.28771238	-13.28771238	-13.28771238	-2.877724877
ENSMUSG00000074918	3.235778534	3.057603181	3.788487794	4.61261202	4.287651868	4.786539216
ENSMUSG00000009013	4.737780787	4.677844854	4.716745816	4.603714957	4.673730496	4.925574135
ENSMUSG00000082922	-13.28771238	-13.28771238	-13.28771238	0.056348824	-0.639199284	-13.28771238
ENSMUSG00000082920	-13.28771238	-13.28771238	-1.62665348	-1.612365015	-13.28771238	-13.28771238
ENSMUSG00000082926	-0.967508241	-13.28771238	-13.28771238	-13.28771238	-13.28771238	-13.28771238
ENSMUSG00000015932	4.451035261	5.050627754	5.308509894	5.884992746	5.503067004	4.584695563
ENSMUSG00000081344	-13.28771238	-13.28771238	1.571645818	1.170916717	2.282603143	-0.254806847
ENSMUSG00000081340	-13.28771238	-13.28771238	-13.28771238	-1.258007108	-13.28771238	-13.28771238
ENSMUSG00000052371	-13.28771238	-13.28771238	-13.28771238	-13.28771238	-13.28771238	-2.739040512
ENSMUSG00000052374	-4.84881094	-3.715320117	-4.857330353	-2.524467093	-13.28771238	-2.36542292
ENSMUSG00000000301	-13.28771238	-13.28771238	-4.047082333	-13.28771238	-1.922908329	-13.28771238
ENSMUSG00000000303	0.593736354	-0.167345792	0.761031616	1.36811985	-0.520008296	0.558319695
ENSMUSG00000048652	-13.28771238	-3.204211194	-3.348373371	-2.334822639	-13.28771238	-4.173813569
ENSMUSG00000068015	1.470185712	0.577419112	1.343809883	1.80349838	-0.040279618	1.85744549
ENSMUSG00000038084	0.530762991	-0.416802337	0.236332623	1.444435749	-0.739896902	1.102519548
ENSMUSG00000038085	-2.600671704	-3.785726128	-2.609210612	-13.28771238	-3.803989079	-0.366092165
ENSMUSG00000038080	0.826655691	-1.196535625	-0.07798166	1.192561783	-2.313972761	1.095357294
ENSMUSG00000037826	-0.272456603	-1.836797205	-0.478913274	0.175763843	-1.9805624	-0.305512326
ENSMUSG00000037824	4.53214225	3.328158946	4.464436371	4.763958155	3.681465729	4.576167284
ENSMUSG00000037822	1.561901157	0.724809372	1.505662251	2.179707233	1.643744156	2.199286315
ENSMUSG00000041741	-4.313943573	-2.595223398	-2.254282204	-3.172262503	-3.519618866	-1.615441262
ENSMUSG00000037820	0.609523174	-0.714008393	0.94888255	1.081813326	-0.661915794	0.484904704
ENSMUSG00000064356	2.495519145	3.368231066	3.776466601	4.723640195	3.90247943	4.297810434
ENSMUSG00000045672	-4.345804898	-4.531571047	-2.771337708	-3.855476056	-4.963728375	-2.335136737
ENSMUSG00000045671	0.072693772	-0.869424394	0.488613134	1.115846612	-1.472538407	0.481465121
ENSMUSG00000045679	1.777065651	0.376839704	1.643898961	2.180323876	0.072273301	1.828123904
ENSMUSG00000073791	-3.137726882	-13.28771238	-1.339821172	-0.43261401	-1.213838006	-3.971852104
ENSMUSG00000039976	-0.799213911	-1.756328971	-2.106947755	-0.935459295	-2.681069837	-2.633689737
ENSMUSG00000094561	-13.28771238	-13.28771238	2.704069717	3.548427765	1.467543376	-13.28771238
ENSMUSG00000094562	-0.005613393	-13.28771238	-13.28771238	-13.28771238	-13.28771238	-13.28771238
ENSMUSG00000050994	-5.591223978	-13.28771238	-5.599726773	-13.28771238	-13.28771238	-13.28771238
ENSMUSG00000094568	-13.28771238	-13.28771238	-13.28771238	-13.28771238	-1.956778874	-13.28771238
ENSMUSG00000050799	-13.28771238	-1.450816227	-13.28771238	-13.28771238	-13.28771238	-13.28771238
ENSMUSG00000050796	-0.638406129	-4.499605529	-1.646723014	-0.725752764	-3.519505724	-1.473350459
ENSMUSG00000063714	2.519047267	2.580803569	2.188581545	1.290364581	2.172576603	2.449462873
ENSMUSG00000084433	-0.078669332	-13.28771238	-13.28771238	-13.28771238	-13.28771238	1.671065726
ENSMUSG00000042500	-0.956545552	-5.621303417	-0.157853782	-0.51029871	-2.475983013	-1.898323238
ENSMUSG00000042501	-13.28771238	-5.59901903	-13.28771238	-5.728368947	-13.28771238	-13.28771238
ENSMUSG00000042502	1.901531337	0.867404739	1.829979397	2.991091209	1.006650406	2.184724038
ENSMUSG00000042505	-1.856918223	-5.175889921	-3.738527171	-1.85117155	-5.194111726	-3.150711096
ENSMUSG00000042506	0.953083641	0.464380761	0.963904303	2.106890002	-0.184614358	1.537841677
ENSMUSG00000042507	1.943364898	0.543761253	1.702954119	2.577502069	1.0030249	2.069937475
ENSMUSG00000042508	0.182247677	-1.389562754	-0.014722917	1.007859402	-1.507354597	0.432836891
ENSMUSG00000011751	-13.28771238	-13.28771238	-13.28771238	-13.28771238	-6.097868717	-13.28771238
ENSMUSG00000011752	3.796212832	3.023273964	4.002791761	4.653172346	3.321455981	4.024906023
ENSMUSG00000049680	0.260083551	-1.478346072	-0.006233887	0.788216404	-0.233832369	0.731032739
ENSMUSG00000002210	0.758699837	-0.912710793	0.942790593	1.891159355	0.348950446	1.612612264
ENSMUSG00000056131	-1.045780852	-3.995480699	-1.971594733	-1.220565977	-3.014905349	-0.968379639
ENSMUSG00000024371	-13.28771238	-13.28771238	-13.28771238	-2.914032782	-13.28771238	-13.28771238
ENSMUSG00000051483	3.864925372	3.642493322	2.647580373	3.374982965	3.529346743	3.299649321
ENSMUSG00000097832	-13.28771238	-13.28771238	-13.28771238	-13.28771238	-13.28771238	-2.37068303
ENSMUSG00000097833	-13.28771238	-13.28771238	-13.28771238	-2.955140024	-13.28771238	-2.796126009
ENSMUSG00000097835	-0.448892383	-2.312614502	-1.457237237	-0.858116535	-0.74641517	-2.283507146
ENSMUSG00000056820	2.728813561	1.369840868	2.52096402	3.445693397	1.89210396	2.611924046
ENSMUSG00000106568	-0.262360595	-0.126618198	0.729009289	-0.256612531	0.270093098	-1.682153488
ENSMUSG00000007338	1.862873984	0.290890939	2.122256556	3.136532681	1.272544393	2.752875497
ENSMUSG00000071172	3.092813521	1.100396126	2.773933478	3.227964652	1.819046986	2.926216319
ENSMUSG00000039021	-2.057591488	-2.047368675	-0.697268548	-1.113531791	-1.525269765	-0.777588024
ENSMUSG00000010406	3.512319516	2.411052739	3.333852073	4.281023848	2.858420744	3.369771919
ENSMUSG00000040907	2.988781129	1.547385102	1.972436108	3.247780279	1.43288553	3.08170977
ENSMUSG00000021262	4.121568886	3.104021276	3.892597971	4.556046461	3.162353559	3.985981586
ENSMUSG00000021263	0.404232369	-3.083386229	-0.643723703	0.522447272	-1.365560522	-0.939733922
ENSMUSG00000021266	2.22417912	0.906265192	2.157219794	2.932116073	1.247041756	1.935347612
ENSMUSG00000021264	3.153389796	1.970806844	2.844190087	3.79094012	2.313100451	3.296681017
ENSMUSG00000021265	-0.889928479	-2.628014914	-1.187917853	-0.436792824	-1.646743546	-0.18458388
ENSMUSG00000001175	5.603489791	4.315306456	5.584412099	6.152981341	4.561494808	5.886142048
ENSMUSG00000101505	-13.28771238	-3.423120521	-13.28771238	-13.28771238	-13.28771238	-13.28771238
ENSMUSG00000001173	-2.405470774	-3.076614694	-1.899667852	-1.349492826	-3.509514187	-2.588411066
ENSMUSG00000085457	-0.014743485	-0.311911613	0.266193234	0.727912211	0.048272104	-0.145305946
ENSMUSG00000058672	5.830119266	5.529537906	6.53377187	5.764557644	5.945540846	6.191730355
ENSMUSG00000054196	-13.28771238	-13.28771238	-3.540252282	-13.28771238	-13.28771238	-13.28771238
ENSMUSG00000054199	0.017099323	-0.888838325	0.236804063	1.073400129	-1.47089475	0.607236906
ENSMUSG00000019338	0.546396721	-1.317584495	0.308388489	1.813353047	-0.779591434	0.909193749
ENSMUSG00000025574	-0.821930002	-0.961780542	0.346262086	0.467461002	-1.527421748	-0.788300797
ENSMUSG00000025575	2.248423787	0.799271767	1.707398415	2.753517355	0.669959894	1.906351538
ENSMUSG00000025572	3.344066196	2.24406893	2.684721371	3.70248344	2.584855281	2.906121929
ENSMUSG00000025573	0.255300109	0.391047191	-0.075140978	-0.475836957	0.05086002	-0.901599706
ENSMUSG00000020866	-2.501177302	-3.364749449	-3.508895164	-4.714844351	-1.38414809	-3.557807163
ENSMUSG00000105377	-1.024080485	-13.28771238	-0.44775873	-1.0183329	-1.906363393	-1.858970864
ENSMUSG00000025571	1.042856264	-0.406227123	0.329554674	1.71703569	-1.073495845	1.193722069
ENSMUSG00000026032	3.848729424	3.112818123	4.04327592	4.53673408	3.843715056	3.944895644
ENSMUSG00000026031	2.012870807	0.350340028	1.081602122	2.549677944	1.405366177	2.22388734
ENSMUSG00000026036	-0.638777804	-0.834193186	-0.762778963	0.58923462	0.123934671	1.349056037
ENSMUSG00000026037	0.214137863	-1.971590732	-0.223205497	0.516844811	-1.627429116	-0.290781798
ENSMUSG00000026034	3.198439678	0.273759697	2.59626891	3.484002865	1.255412455	2.817355676
ENSMUSG00000026035	2.243809132	0.739165429	1.977670677	2.116586826	2.449271173	3.123697881
ENSMUSG00000026039	-4.772638379	-4.637234644	-3.783143856	-3.768870578	-5.651845845	-13.28771238
ENSMUSG00000062040	-1.345593813	-13.28771238	-1.884486549	-1.33984652	-3.342503951	-1.711123161
ENSMUSG00000062046	-13.28771238	-2.121435691	-13.28771238	-3.834974986	-13.28771238	-13.28771238
ENSMUSG00000062044	-5.483377552	-13.28771238	-5.491883322	-3.896984043	-13.28771238	-13.28771238
ENSMUSG00000087165	0.688228179	-0.760821444	0.509770861	2.733437449	-0.77910666	0.00516511
ENSMUSG00000087166	-13.28771238	-4.495077572	-4.63903742	-13.28771238	-13.28771238	-13.28771238
ENSMUSG00000087163	-13.28771238	-13.28771238	-13.28771238	-13.28771238	-1.909134102	-13.28771238
ENSMUSG00000087168	-3.648254014	-5.094331576	-13.28771238	-5.223876069	-13.28771238	-13.28771238
ENSMUSG00000049532	-2.086998256	-13.28771238	-2.832093316	-3.08064156	-13.28771238	-13.28771238
ENSMUSG00000049536	-4.451601917	-13.28771238	-4.460127273	-13.28771238	-13.28771238	-13.28771238
ENSMUSG00000049539	-2.327711158	-13.28771238	0.833026299	-13.28771238	-13.28771238	0.158501391
ENSMUSG00000057421	0.051182583	-1.397781033	-1.246665007	0.551655207	-2.067921236	-0.970207504
ENSMUSG00000018068	-1.789545816	-2.537971376	-1.79808696	-0.159643875	-3.256158487	-0.232678084
ENSMUSG00000015120	3.164592773	1.715416054	3.18211077	3.826164438	2.196961139	3.538922078
ENSMUSG00000015126	1.238318153	-1.085110574	1.162663144	2.176923461	0.218347093	1.58760919
ENSMUSG00000015127	0.677935053	-0.088063436	1.261080829	2.001488086	1.245541047	1.623761522
ENSMUSG00000107266	-0.874160014	-13.28771238	-1.467532052	-2.452848139	-1.341551713	-13.28771238
ENSMUSG00000078768	-2.171281129	-3.619361562	-1.443117278	-2.165534962	-13.28771238	-1.59157912
ENSMUSG00000078765	-0.435680865	-1.589190545	-0.203245911	-0.082051234	-1.969917822	-0.086418639
ENSMUSG00000078763	5.004176973	3.488747068	4.032163065	5.413355494	3.937787303	5.115675158
ENSMUSG00000078762	-13.28771238	-13.28771238	-2.442307771	-2.428022643	-3.637210291	-4.588122237
ENSMUSG00000091418	-3.925366935	-13.28771238	-13.28771238	-13.28771238	-13.28771238	-13.28771238
ENSMUSG00000091412	-4.639554207	-13.28771238	-3.065528007	-13.28771238	-13.28771238	-4.475063001
ENSMUSG00000091415	-13.28771238	-13.28771238	-13.28771238	-5.753119567	-13.28771238	-13.28771238
ENSMUSG00000076281	5.335032464	5.108220931	5.063454692	6.755816476	4.604507517	4.499914882
ENSMUSG00000102722	-1.356253406	-13.28771238	-13.28771238	-2.934733032	-13.28771238	0.030790456
ENSMUSG00000082487	-13.28771238	-0.283925015	-13.28771238	-0.413917638	-13.28771238	-0.254806847
ENSMUSG00000082480	-13.28771238	-13.28771238	-2.800707498	-13.28771238	-2.674777869	-13.28771238
ENSMUSG00000034930	-13.28771238	-4.857473593	-13.28771238	-13.28771238	-13.28771238	-3.246208255
ENSMUSG00000034931	1.967901116	1.779392166	1.365014942	2.881771704	0.884714627	1.820194477
ENSMUSG00000034932	3.167740643	2.489921333	2.760652394	3.58229093	2.919085367	3.147064837
ENSMUSG00000024059	-3.985205723	-3.849652991	-4.991439775	-2.658904024	-13.28771238	-13.28771238
ENSMUSG00000034936	0.150544483	0.023280002	0.644463034	1.819169151	0.490379228	1.730375098
ENSMUSG00000024056	0.142108728	-0.969908979	-0.4138617	1.069792955	-2.402754307	0.866364148
ENSMUSG00000090256	-13.28771238	-13.28771238	-13.28771238	-13.28771238	-3.963102241	-13.28771238
ENSMUSG00000050742	-13.28771238	-2.961838849	-0.299732841	-2.09235714	-13.28771238	-0.933566056
ENSMUSG00000076759	-13.28771238	-13.28771238	-13.28771238	-0.720533454	-1.608610319	-13.28771238
ENSMUSG00000076757	1.51349614	0.189898408	2.215425948	2.760223752	-13.28771238	0.678415372
ENSMUSG00000076754	2.865789402	0.779219193	2.219826554	2.708041708	0.176011997	-0.191578428
ENSMUSG00000076755	1.451152207	0.586953431	-13.28771238	2.98042843	-1.431041891	0.201067066
ENSMUSG00000076752	0.746992013	-13.28771238	3.401340609	2.453120864	-1.135307403	0.134309536
ENSMUSG00000076750	-13.28771238	-13.28771238	-13.28771238	-1.459384936	-13.28771238	-1.300295505
ENSMUSG00000024053	3.859466816	2.908177299	3.552364228	4.857064367	3.125041656	3.957850365
ENSMUSG00000050747	-2.353679829	-13.28771238	-13.28771238	-13.28771238	-3.819871502	-13.28771238
ENSMUSG00000055994	1.046167489	-1.835551344	0.221389223	0.820602518	-1.368555284	-0.084325682
ENSMUSG00000025983	-3.708914818	-5.154858248	-2.718396903	-2.966959795	-3.591592745	-13.28771238
ENSMUSG00000021886	2.440259711	0.220634228	2.310702702	2.602974974	1.069024314	1.554535788
ENSMUSG00000021884	-0.865084852	-2.866041044	-2.525137763	-1.996526622	-2.036792563	-3.1586108
ENSMUSG00000074151	2.257405928	1.053510828	2.415416842	3.463015812	0.121997194	2.279222042
ENSMUSG00000021880	4.349764303	2.900571985	4.588702519	4.241441839	2.804282472	4.506181613
ENSMUSG00000079681	-1.981575807	-13.28771238	-13.28771238	-13.28771238	-13.28771238	-1.816757725
ENSMUSG00000097158	-13.28771238	-13.28771238	-1.458270033	-13.28771238	-13.28771238	-13.28771238
ENSMUSG00000024308	4.811344401	3.366128542	4.467862715	5.058713442	3.991214475	4.493187685
ENSMUSG00000024309	2.450067319	2.771375638	2.997908219	3.140932686	1.93951691	2.942513958
ENSMUSG00000079685	-2.245289234	-13.28771238	-2.253829277	-1.017540154	-13.28771238	-2.080483493
ENSMUSG00000061825	-3.943764236	-13.28771238	-13.28771238	-13.28771238	-13.28771238	-13.28771238
ENSMUSG00000024302	-5.679996448	-13.28771238	-5.688496621	-13.28771238	-2.761608708	-3.199278498
ENSMUSG00000024300	4.180334563	3.156488097	3.896702342	5.239913536	2.897194849	4.155228043
ENSMUSG00000024301	-1.553428148	-3.224099904	-0.282112409	0.644634454	-2.243053848	-1.026108127
ENSMUSG00000097154	-1.8208771	-1.363329634	-1.507592632	-0.815384234	-2.118328243	-3.654689166
ENSMUSG00000024304	-13.28771238	-13.28771238	-4.400175965	-13.28771238	-13.28771238	-13.28771238
ENSMUSG00000096687	-3.319860531	-3.768538946	-3.912634174	-2.31483514	-2.787798143	-3.739456559
ENSMUSG00000000682	6.787706004	5.945789524	6.95002388	7.497998365	6.262110727	7.148215357
ENSMUSG00000078872	-13.28771238	-13.28771238	-13.28771238	-13.28771238	-13.28771238	-3.21191448
ENSMUSG00000079575	1.149060527	0.10046341	1.403540307	1.368924888	-1.377016353	0.577006209
ENSMUSG00000090459	-0.027921298	-13.28771238	-13.28771238	-0.607062382	-13.28771238	-13.28771238
ENSMUSG00000075229	-0.453019705	-2.124185104	-0.099036707	0.832720467	-0.142943223	0.811280298
ENSMUSG00000020135	-5.457261158	-13.28771238	-4.882931948	-4.868681055	-13.28771238	-5.293066224
ENSMUSG00000020134	2.553698335	0.684720471	1.754496235	3.244681295	1.066949175	1.684650927
ENSMUSG00000020131	-1.531995168	-4.393618911	-13.28771238	-1.941147065	-2.414173649	-13.28771238
ENSMUSG00000020130	2.286452092	1.110303278	2.026852052	3.099543024	1.342548468	2.519807029
ENSMUSG00000020133	2.460391552	2.146848452	2.302103366	3.42490486	2.335007012	2.541611804
ENSMUSG00000020132	4.21029697	3.761095254	3.892070288	4.385969829	4.153737485	4.313775501
ENSMUSG00000028744	-0.081133111	-1.838096682	0.254245525	0.082140585	-0.204657963	1.055648912
ENSMUSG00000028745	5.318613077	4.479368247	5.360984705	5.855090895	5.021979488	5.547866074
ENSMUSG00000028743	1.437814898	0.849234107	0.573704383	1.587948295	1.516807516	1.676686969
ENSMUSG00000028741	0.81761402	-1.046411897	1.253833396	1.761922908	-0.064847325	1.304398287
ENSMUSG00000104184	-13.28771238	-13.28771238	-13.28771238	-13.28771238	-13.28771238	-2.880912821
ENSMUSG00000104187	-13.28771238	-13.28771238	-13.28771238	-4.061952213	-13.28771238	-13.28771238
ENSMUSG00000104181	-13.28771238	-13.28771238	-13.28771238	-13.28771238	-13.28771238	0.285247661
ENSMUSG00000022218	-1.747795866	-3.418334233	-3.562474033	0.735602225	-2.115612331	-1.068525074
ENSMUSG00000022219	-3.544320421	-2.409479927	-13.28771238	-1.217992059	-13.28771238	-13.28771238
ENSMUSG00000022210	2.111746966	2.525797739	2.698349976	2.235329468	1.960033638	2.14830165
ENSMUSG00000022211	-2.840176391	-13.28771238	-3.584987282	-13.28771238	-13.28771238	-4.993654664
ENSMUSG00000022216	4.927739929	4.214406468	4.498663977	5.211981457	4.077756709	5.002067549
ENSMUSG00000022217	0.538076254	-2.547813731	-1.107686199	-1.093396407	-1.829467497	-0.296966236
ENSMUSG00000022214	2.074957622	1.086204172	1.683567094	1.87091919	1.346620643	1.676418793
ENSMUSG00000062906	1.275672857	-1.00337705	0.759007509	0.981874786	-0.699792182	1.371285989
ENSMUSG00000062901	2.590945708	0.536095635	2.122406559	2.962816917	0.538565691	2.818557584
ENSMUSG00000062908	1.041284533	-0.045271176	1.359227386	1.90261186	0.181531329	1.655124686
ENSMUSG00000021646	-0.731727061	-13.28771238	0.185615512	0.595805651	-0.351278594	-0.188411014
ENSMUSG00000036644	1.466608542	0.341468068	1.067060476	2.330672622	0.487555585	1.489826175
ENSMUSG00000036646	1.791522943	0.437960865	1.222531047	2.401848625	0.827732054	1.895858109
ENSMUSG00000073676	2.73928124	1.515172101	3.164384797	3.555049716	2.290411907	2.281238579
ENSMUSG00000047832	1.846495103	0.649729545	2.39433167	2.983927653	1.302784983	2.415751894
ENSMUSG00000105065	-4.04878429	-3.913240804	-13.28771238	-13.28771238	-3.93150141	-2.300620906
ENSMUSG00000072501	2.242920567	-0.046008297	2.251793327	3.344679929	0.342843557	2.59385269
ENSMUSG00000104761	-13.28771238	-13.28771238	-13.28771238	-2.161147068	-13.28771238	-13.28771238
ENSMUSG00000104763	0.175873783	0.056385695	0.002286761	-1.568099088	0.128288423	-1.061171695
ENSMUSG00000041506	0.910607809	0.010808289	0.544533867	1.844170209	-0.081471167	0.762337847
ENSMUSG00000104769	-13.28771238	0.622092926	0.062797774	-1.50759973	-1.395909446	0.973122453
ENSMUSG00000029436	-4.106953068	-5.551861928	-5.695452197	-2.880237373	-13.28771238	-13.28771238
ENSMUSG00000029434	1.057655491	0.551896503	1.206645861	2.035355751	0.644633353	1.623610924
ENSMUSG00000029433	-0.175312118	-1.232023254	-0.183855257	0.199633155	-1.320679433	-0.237835782
ENSMUSG00000029432	2.628083772	1.168031761	2.409751094	3.600906454	1.994064568	2.956844717
ENSMUSG00000036390	4.039916315	3.169311994	3.204830598	3.378993013	3.900693928	4.433527785
ENSMUSG00000036391	-0.25558006	-1.119680834	-0.692906471	0.279043818	-2.359934326	-0.862341394
ENSMUSG00000029439	0.998066136	-0.66187917	0.15307828	1.521824389	-0.602174247	0.869593537
ENSMUSG00000029438	-0.084762445	-0.756268728	0.062797774	0.78031897	-1.18950919	1.263624191
ENSMUSG00000057551	1.335086075	-0.239536218	1.711192696	2.418807133	-0.909800509	1.188027821
ENSMUSG00000089755	-13.28771238	-13.28771238	-13.28771238	-13.28771238	-13.28771238	1.917698575
ENSMUSG00000057554	2.138088425	0.60715171	2.02350539	2.598087037	0.624486154	1.790025727
ENSMUSG00000029028	1.712635701	0.604518927	0.993626651	1.981411377	0.76455787	1.000400164
ENSMUSG00000002129	1.520901864	1.276065098	1.573756494	2.510858338	0.939262911	1.899173522
ENSMUSG00000035472	-0.324654906	0.395994488	1.134834834	0.32872629	0.718721093	0.425113974
ENSMUSG00000035473	0.183756944	-13.28771238	-0.824658644	-0.099973314	-1.572940312	-0.525751863
ENSMUSG00000035476	1.367388775	0.295100186	1.390786662	1.56442904	1.785077346	1.247543758
ENSMUSG00000035478	2.433961866	1.76238071	2.099196501	2.942203031	1.713720185	2.396349323
ENSMUSG00000089742	-13.28771238	-13.28771238	-13.28771238	-1.28822659	-13.28771238	-13.28771238
ENSMUSG00000089744	-0.779835504	-13.28771238	-13.28771238	-13.28771238	-13.28771238	-13.28771238
ENSMUSG00000029359	1.854168783	1.1985363	1.908358961	2.634834302	1.433995092	2.571573787
ENSMUSG00000070354	0.262123737	-3.225379558	0.131600499	0.187708509	-1.022332338	0.465461685
ENSMUSG00000029352	-4.187345893	-13.28771238	-13.28771238	-13.28771238	-13.28771238	-13.28771238
ENSMUSG00000037638	0.814027144	-2.312614502	0.027934907	1.694207535	-0.483421103	0.715878131
ENSMUSG00000098874	-13.28771238	-13.28771238	-13.28771238	-13.28771238	0.591997265	-13.28771238
ENSMUSG00000038502	0.367982297	-1.42198435	0.359438855	1.213216808	0.14443372	0.677230252
ENSMUSG00000045868	-13.28771238	-13.28771238	-5.14195776	-4.544434917	-13.28771238	-4.96911112
ENSMUSG00000038593	-1.21234311	-2.298601972	-1.504605095	-1.428932617	-1.147355654	-0.767444302
ENSMUSG00000045867	-0.520124496	-13.28771238	0.760716257	0.959422729	-1.572357696	-0.940137452
ENSMUSG00000038507	0.788985115	-0.306487563	0.347511495	1.14835241	0.280885486	0.520922374
ENSMUSG00000041707	-0.718955405	-2.390033459	-0.212996592	0.17976803	-1.823604955	-0.554101435
ENSMUSG00000038506	-0.379173603	-1.565104453	-0.00924853	0.763975982	-1.583387342	0.088216853
ENSMUSG00000030376	-13.28771238	-13.28771238	-13.28771238	-5.038971274	-13.28771238	-13.28771238
ENSMUSG00000030374	1.229689797	-0.364820934	0.973847574	2.022867894	0.424167387	1.313265848
ENSMUSG00000100257	-2.464733847	-13.28771238	-13.28771238	-13.28771238	-13.28771238	-13.28771238
ENSMUSG00000105039	0.005671286	0.141416318	-13.28771238	-1.573256799	0.34550315	0.585540835
ENSMUSG00000058254	-4.784905624	-13.28771238	-13.28771238	-13.28771238	-5.664084748	-13.28771238
ENSMUSG00000026177	2.642605066	1.721481258	2.456146355	3.288050949	2.093129506	2.507313411
ENSMUSG00000026176	4.514130348	3.325545606	3.674439992	4.992452316	3.602261555	4.201309958
ENSMUSG00000026175	-13.28771238	-13.28771238	-13.28771238	-13.28771238	-13.28771238	-4.627565472
ENSMUSG00000026174	1.768840422	0.786803159	1.196416049	2.282060248	-0.201029302	1.618851339
ENSMUSG00000026173	-4.196779517	-13.28771238	-13.28771238	-5.770743111	-13.28771238	-13.28771238
ENSMUSG00000026172	-0.192982657	-0.642126979	-0.938380784	0.075772467	-1.981998542	-0.234549098
ENSMUSG00000026171	1.192685184	0.291023219	0.852951929	1.935374133	0.548350063	1.686854119
ENSMUSG00000026170	1.160513498	0.218328397	1.658910527	1.776293307	0.888049999	0.935457491
ENSMUSG00000026179	-1.236391478	-1.277501474	-1.775296321	-0.407669047	-2.118635151	-1.601928535
ENSMUSG00000021639	-0.008475815	-1.37498911	-0.297095697	0.49472986	-1.277824604	-0.761034651
ENSMUSG00000021638	-13.28771238	-13.28771238	-5.049475447	-13.28771238	-13.28771238	-13.28771238
ENSMUSG00000074129	7.476764332	6.918387879	7.544998341	8.164244904	7.277855765	7.098039621
ENSMUSG00000046982	0.619984215	-1.524044669	0.251925005	1.396212057	-1.349735159	0.312133164
ENSMUSG00000021635	1.771243735	-0.533404362	0.421728151	1.637593532	0.962745678	0.897684376
ENSMUSG00000021636	-2.402975714	-2.589040775	-2.411515288	-2.134322263	-4.604683039	-0.860085814
ENSMUSG00000065401	-13.28771238	-13.28771238	2.530043156	-13.28771238	-13.28771238	-13.28771238
ENSMUSG00000083064	-2.801899571	-13.28771238	-13.28771238	-2.796154821	-1.684972443	-1.637577427
ENSMUSG00000038745	1.027017955	0.729832681	1.828340792	1.832437768	0.419384482	2.011883878
ENSMUSG00000038742	-1.62818171	-1.492463825	-3.635377939	-3.621102755	-13.28771238	-13.28771238
ENSMUSG00000038740	2.849875127	2.106291914	2.616989879	2.66840594	2.37505552	2.553131254
ENSMUSG00000045045	-13.28771238	-13.28771238	-4.723553035	-2.712131115	-13.28771238	-13.28771238
ENSMUSG00000029607	-4.186110844	-4.050588776	-4.194639351	-2.182335665	-13.28771238	-13.28771238
ENSMUSG00000008398	1.81216844	0.567160888	1.510274954	2.653014661	1.406810583	2.511093884
ENSMUSG00000008393	8.913803335	8.705317834	8.628253905	8.378666594	8.810244304	8.801677585
ENSMUSG00000022722	-13.28771238	-13.28771238	-3.044158646	-1.445700771	-3.917154315	-2.870869718
ENSMUSG00000022723	-1.171606077	-2.035581552	-0.595294728	-0.033584377	-1.754414381	-0.537356805
ENSMUSG00000036928	-5.480624442	-13.28771238	-4.492373872	-1.895832429	-4.366631786	-2.999119038
ENSMUSG00000036923	-4.843348596	-13.28771238	-4.851868102	-13.28771238	-4.726202889	-13.28771238
ENSMUSG00000031935	1.755648715	0.52689163	1.169149969	2.040673564	0.231092107	1.555962241
ENSMUSG00000031934	2.567655942	1.467143704	2.234592949	2.880723628	1.832987173	2.556109186
ENSMUSG00000031933	1.676110954	0.953917229	1.057537536	1.605240697	0.889828588	0.153019187
ENSMUSG00000031932	0.109525955	-1.480272302	-1.003199331	-0.223492483	-2.876415037	-3.565321576
ENSMUSG00000092528	-13.28771238	-2.035998767	-13.28771238	0.496467547	-13.28771238	-0.199948221
ENSMUSG00000092524	-13.28771238	-13.28771238	-1.28321753	-0.532101613	-13.28771238	-2.694173487
ENSMUSG00000028005	2.407537366	0.922536528	2.589420696	2.39547507	1.03430306	3.081659672
ENSMUSG00000002699	3.547927095	2.394979078	3.246338882	4.468084476	2.651193471	3.316507921
ENSMUSG00000028007	-5.580751538	-13.28771238	-13.28771238	-13.28771238	-5.463821966	-13.28771238
ENSMUSG00000101880	-1.887168707	-13.28771238	-1.895709643	-0.881687874	-13.28771238	0.862219011
ENSMUSG00000049119	-1.909061796	-2.160223902	-0.960935693	-0.946645604	-1.294280589	-0.159600452
ENSMUSG00000009112	1.047830174	-0.085263619	0.873045712	1.46859877	0.115437949	0.627770875
ENSMUSG00000005470	2.128895768	1.942730154	2.853692976	2.54062869	1.705808232	0.97188786
ENSMUSG00000082806	-13.28771238	-1.249609371	-2.393496263	-13.28771238	-13.28771238	-13.28771238
ENSMUSG00000082809	-0.597444898	-0.269086321	-1.091326705	-2.398508497	-3.286140483	-0.654948826
ENSMUSG00000043445	2.351353712	1.217056276	1.07276076	2.523109242	1.11130982	1.859132537
ENSMUSG00000056941	1.066537307	-0.335248404	0.736082839	2.096097659	0.622915953	1.043345691
ENSMUSG00000040795	-1.470117264	-2.182101115	-1.64853374	-0.464569167	-2.522143435	-1.66774903
ENSMUSG00000040794	-1.012942184	-3.198078889	-2.342973421	-2.328687779	-13.28771238	-13.28771238
ENSMUSG00000000223	-2.1566869	-2.342768454	-3.071551678	-3.249744308	-3.138125718	-2.091371444
ENSMUSG00000097006	-0.92119214	-1.200413351	-0.929734624	-0.77796569	-1.425096677	-0.990764278
ENSMUSG00000097000	-2.963776126	-13.28771238	-3.556710049	-1.958592492	-3.430838339	-4.381973832
ENSMUSG00000029816	-4.667662687	-13.28771238	-4.676185013	-3.663755775	-5.547103104	-13.28771238
ENSMUSG00000050271	-0.531077987	-0.481057028	-0.217734702	1.208713209	-1.52887772	-0.08941315
ENSMUSG00000050270	-1.38446954	-13.28771238	-13.28771238	-1.378722286	-1.588870685	-2.541054807
ENSMUSG00000048442	-1.367081497	-1.968096775	-2.112339442	-0.513502067	-2.57105461	-0.716910094
ENSMUSG00000048440	0.687112043	0.574949712	1.6785234	1.85427451	0.878571091	1.436917839
ENSMUSG00000048445	-2.87092966	-4.732387389	-13.28771238	-13.28771238	-13.28771238	-1.00637625
ENSMUSG00000019917	-2.726133358	-2.590461154	-3.31915424	-0.984088528	-4.191941975	-3.145893619
ENSMUSG00000019916	1.161657315	-0.624424302	0.568183527	1.567320866	0.27918132	0.937982459
ENSMUSG00000040139	-1.906350648	-2.185514703	-1.799456172	-0.900873401	-1.673484466	-1.239170994
ENSMUSG00000040133	-13.28771238	-13.28771238	-4.935018582	-13.28771238	-4.809374048	-4.762094815
ENSMUSG00000012076	0.480146801	-1.021335746	0.187832961	0.536517662	-1.209508274	-0.255369125
ENSMUSG00000041936	-0.538626523	-2.046338317	-0.798667998	0.467017026	-2.479455391	-0.769639185
ENSMUSG00000053898	2.316409363	1.561416288	2.080064495	3.33022584	1.739519489	2.36310663
ENSMUSG00000001576	0.865210197	-0.063090678	1.263822351	1.847203775	0.902059343	1.957696908
ENSMUSG00000053897	-3.903727023	-13.28771238	-2.743540534	-2.439924535	-3.464896377	-2.280875428
ENSMUSG00000039834	0.873951314	-0.123478832	0.635939482	1.972104363	-1.095812262	1.536301606
ENSMUSG00000039835	-6.422123038	-13.28771238	-13.28771238	-6.416423486	-13.28771238	-5.264113607
ENSMUSG00000039831	-2.406546109	-4.967472238	-2.945258445	-2.516214128	-13.28771238	-3.940654348
ENSMUSG00000041939	-0.480237412	-1.443823888	-0.695200055	0.425881796	-2.26916406	0.362625053
ENSMUSG00000062580	-0.424608523	-0.905445338	-1.049718955	-0.418860541	-1.660513376	-1.461159149
ENSMUSG00000062585	2.896716764	1.081433108	2.220027816	3.178907399	1.531275346	3.186605433
ENSMUSG00000090862	5.939459932	5.583749224	5.781639983	6.221764853	5.616357535	5.532162327
ENSMUSG00000063457	9.465314997	10.09252101	10.28059503	10.1102081	9.830624888	9.355017794
ENSMUSG00000068407	-13.28771238	-13.28771238	-2.100043975	-2.085757215	-13.28771238	-13.28771238
ENSMUSG00000063450	-3.706078329	-2.664398968	-2.101177534	-1.472994421	-3.887915736	-2.018936014
ENSMUSG00000084771	-13.28771238	-13.28771238	-13.28771238	-13.28771238	-13.28771238	-5.440947845
ENSMUSG00000084773	-2.500038939	-13.28771238	-2.508578198	-13.28771238	-3.381881005	-2.335247466
ENSMUSG00000084772	-3.204024007	-13.28771238	-2.213229056	-3.198280543	-13.28771238	-13.28771238
ENSMUSG00000084775	-13.28771238	-3.692518203	-13.28771238	-13.28771238	-13.28771238	-13.28771238
ENSMUSG00000063458	-4.405151129	-4.269667738	-1.83127923	-2.079924178	-4.287920573	-13.28771238
ENSMUSG00000108080	-3.650347671	-13.28771238	-13.28771238	-1.645959989	-13.28771238	-3.485663706
ENSMUSG00000042426	0.7005113	-1.270386687	0.132582614	1.341816765	-0.901730392	0.812916842
ENSMUSG00000042423	2.838837267	1.640963912	2.496641172	3.744832324	1.950471307	3.210163185
ENSMUSG00000042428	-13.28771238	-4.051515314	-13.28771238	-5.178683896	-13.28771238	-13.28771238
ENSMUSG00000083045	-13.28771238	-13.28771238	-13.28771238	-13.28771238	-13.28771238	-0.688642976
ENSMUSG00000083041	-13.28771238	-13.28771238	-13.28771238	-13.28771238	-13.28771238	0.74679533
ENSMUSG00000095335	3.121021375	1.556372066	-0.587762191	2.949894453	1.538084357	0.907449701
ENSMUSG00000095332	0.710462028	0.661798419	1.415579649	1.201612165	-0.493881454	1.318917955
ENSMUSG00000095338	-13.28771238	-13.28771238	-13.28771238	-1.483693854	-13.28771238	-13.28771238
ENSMUSG00000023259	-1.081452198	-2.68203902	-2.241622275	-1.697029309	-3.699378177	-1.653389604
ENSMUSG00000042790	-0.363764216	-1.490820814	-0.635304277	0.19991994	-2.245795837	-0.19890465
ENSMUSG00000042793	-13.28771238	-13.28771238	-13.28771238	-13.28771238	-13.28771238	-5.572344335
ENSMUSG00000042797	-13.28771238	-13.28771238	-13.28771238	-6.186913437	-4.083293922	-6.028880654
ENSMUSG00000069874	2.602109957	1.012090632	2.888396008	3.033336856	1.443091224	2.438759749
ENSMUSG00000053702	-3.195346146	-6.745783267	-4.095828206	-3.082781467	-5.771734702	-3.56060011
ENSMUSG00000056367	-1.923299732	-3.108772116	-2.253631077	-2.239345002	-2.127674912	-1.080590366
ENSMUSG00000069755	-2.094147114	-1.958444498	-2.102687561	-2.088400812	-13.28771238	-0.344737899
ENSMUSG00000042541	3.687436868	3.811019173	4.20753773	4.014302985	3.660516773	4.062531627
ENSMUSG00000032024	-13.28771238	-13.28771238	-13.28771238	-13.28771238	-4.046742913	-13.28771238
ENSMUSG00000032026	5.831757337	6.151095767	5.896611197	5.661545014	5.66739722	5.860939381
ENSMUSG00000032021	-0.84653958	-2.879903729	-1.43991417	0.689553899	-1.313933198	-1.851323748
ENSMUSG00000040860	-2.554700229	-3.877100433	-3.022351199	-2.686373947	-3.573863058	-1.942654838
ENSMUSG00000040865	0.345018151	-1.393427567	-0.145631636	1.061215838	-1.674668708	0.715776323
ENSMUSG00000040867	-13.28771238	-3.737382274	-13.28771238	-4.865106225	-2.434887638	-3.708299047
ENSMUSG00000001632	1.271196922	0.107468723	1.070016682	2.189806856	0.196087613	1.683989177
ENSMUSG00000070111	-2.141205084	-5.17080246	-2.14974541	-2.982948749	-2.608454442	-1.686990808
ENSMUSG00000085551	-13.28771238	-13.28771238	-13.28771238	-1.093981435	-13.28771238	-13.28771238
ENSMUSG00000085558	-5.580985095	-13.28771238	-5.589488181	-4.578707182	-13.28771238	-13.28771238
ENSMUSG00000026994	-1.636863252	-3.374526124	-1.104977358	0.432673996	-4.974730386	-2.609055429
ENSMUSG00000026991	-1.392681251	-1.8848005	-0.359598915	0.407977593	-2.777101572	-1.507878059
ENSMUSG00000026999	0.707527545	-0.495401387	0.317140258	1.068351705	0.042640309	0.65559901
ENSMUSG00000038843	1.348745814	0.304857878	1.175149705	1.935099212	0.195430859	2.203000029
ENSMUSG00000053286	-0.027921298	-0.621440903	0.326072668	0.71473386	-1.302560305	0.60256981
ENSMUSG00000106904	-1.585595974	-3.448695041	-1.594137508	-1.258007108	-13.28771238	-13.28771238
ENSMUSG00000053289	1.450295277	-0.413807373	1.154481234	2.000347808	0.205267147	1.467617074
ENSMUSG00000106902	-13.28771238	-13.28771238	-13.28771238	-2.065774167	-13.28771238	-13.28771238
ENSMUSG00000078349	4.499398065	3.911369007	4.376112442	3.418793643	3.656043332	4.355525644
ENSMUSG00000078348	2.009626719	1.033910975	2.04800272	2.620061829	1.548096596	2.255637481
ENSMUSG00000086735	-4.980793248	-13.28771238	-13.28771238	-13.28771238	-13.28771238	-13.28771238
ENSMUSG00000086733	-13.28771238	-3.244258799	-13.28771238	-13.28771238	-13.28771238	-13.28771238
ENSMUSG00000026374	0.761905298	0.529946293	0.92327719	1.368528888	-0.299502754	0.412235077
ENSMUSG00000026377	2.057714959	-0.221431044	2.026451535	2.587015024	1.033201399	2.288678639
ENSMUSG00000055707	1.058366438	0.073897938	0.160913417	1.37444168	-0.660506446	0.038892646
ENSMUSG00000062328	10.28086423	10.13398464	10.67042752	10.66660978	10.32898651	9.324293364
ENSMUSG00000057706	-0.342097223	-1.790985341	-0.283534409	1.3156033	-1.157374481	0.130853567
ENSMUSG00000082396	-2.399988136	-13.28771238	-13.28771238	-2.394242412	-13.28771238	-13.28771238
ENSMUSG00000100084	-13.28771238	-13.28771238	-13.28771238	-13.28771238	-3.017793861	-13.28771238
ENSMUSG00000015002	1.160869441	0.188629701	1.353304335	2.101949809	0.053540129	1.36245242
ENSMUSG00000063849	1.983780119	0.102562444	1.674378259	1.972455645	0.736303034	1.948723062
ENSMUSG00000047284	1.255607082	0.036350324	0.908663185	1.756102812	0.206491428	0.942922356
ENSMUSG00000035901	2.51866481	2.04515962	2.606932582	3.492527502	2.270917524	3.113332577
ENSMUSG00000037124	3.641440367	4.030082025	3.549641517	3.812611434	3.837620477	4.465727401
ENSMUSG00000091682	-1.345935233	-1.21021023	-0.769637633	-0.7553472	-1.228494307	-13.28771238
ENSMUSG00000102593	0.036202645	-1.997528915	-0.820224313	-1.127799007	-3.015226581	-1.383644455
ENSMUSG00000021965	-0.821930002	-4.006035364	-0.152496898	0.616617194	-4.024294127	-1.97866482
ENSMUSG00000060093	1.731250815	0.059748801	2.559189002	-0.485234344	0.041462232	3.481062399
ENSMUSG00000021967	3.24374308	2.907436572	2.452801531	2.693598867	3.064232964	2.789718497
ENSMUSG00000060096	-2.548056556	-3.411606583	-3.555747137	-3.541471004	-3.429875332	-3.382515584
ENSMUSG00000021963	2.572897634	1.458705561	2.435841204	3.211963231	2.318403138	2.554470348
ENSMUSG00000021962	1.050530976	0.459889228	0.464964439	1.786861983	0.30410933	1.435520092
ENSMUSG00000060098	-0.224779619	-1.539432269	-0.268942393	0.123820653	-1.557715253	-0.463225393
ENSMUSG00000047528	-13.28771238	-13.28771238	-4.736320347	-13.28771238	-13.28771238	-13.28771238
ENSMUSG00000024269	1.039643188	-1.283749377	-0.226600041	0.818632696	-1.923330071	-2.40621714
ENSMUSG00000024268	-3.37952115	-13.28771238	-3.972263854	-3.373778369	-13.28771238	-1.993176878
ENSMUSG00000071398	-4.786329995	-13.28771238	-3.796854187	-3.782581097	-13.28771238	-3.039287979
ENSMUSG00000024261	-4.927238129	-13.28771238	-13.28771238	-13.28771238	-13.28771238	-13.28771238
ENSMUSG00000024260	1.506191596	0.542462129	1.52935554	2.55921975	0.623704044	1.87964625
ENSMUSG00000090084	-13.28771238	-13.28771238	-13.28771238	-4.366144143	-13.28771238	-13.28771238
ENSMUSG00000090083	-4.632327033	-13.28771238	-3.642650624	-2.307518305	-13.28771238	-13.28771238
ENSMUSG00000090080	-13.28771238	-13.28771238	-3.123034919	-3.108754452	-1.41293195	-1.950310999
ENSMUSG00000083811	-13.28771238	-13.28771238	-13.28771238	-1.550423566	-13.28771238	0.608379301
ENSMUSG00000083813	-13.28771238	-13.28771238	-0.710753782	-13.28771238	-13.28771238	-13.28771238
ENSMUSG00000083816	-13.28771238	-13.28771238	-1.056009872	-13.28771238	-13.28771238	-1.882354158
ENSMUSG00000102302	-3.630485383	-1.911010124	-2.417653867	-2.888490173	-5.094827409	-2.466595954
ENSMUSG00000079435	7.676066513	7.834527428	8.378983769	7.843483706	7.610200816	7.541721153
ENSMUSG00000097766	-13.28771238	-13.28771238	-13.28771238	-3.201943491	-13.28771238	-13.28771238
ENSMUSG00000071649	3.482532234	2.189465595	3.298903173	3.921237009	3.040579056	3.605590619
ENSMUSG00000071648	0.329460071	-0.271688229	-0.585872893	2.450597612	-0.459877295	1.172360785
ENSMUSG00000097760	-2.533850969	-13.28771238	-13.28771238	-13.28771238	-13.28771238	-13.28771238
ENSMUSG00000071645	1.505140871	0.032179834	0.472803156	2.22398853	-0.98596382	0.909234146
ENSMUSG00000071644	5.277583204	4.320844612	5.08186969	5.645291566	4.855980968	5.092377438
ENSMUSG00000071647	2.581306054	1.793030371	2.23367987	3.708505248	1.756127437	2.559100492
ENSMUSG00000097768	-3.601096445	-13.28771238	-2.02584219	-2.596226794	-13.28771238	-13.28771238
ENSMUSG00000097769	-2.8669957	-4.051824027	-2.197858738	-1.48338478	-1.902042788	-4.022750165
ENSMUSG00000036882	-1.60553047	-1.469811961	-0.68139648	-0.304586732	-2.362227103	-0.578378033
ENSMUSG00000063052	-0.578010499	-2.085711599	-0.230456907	0.690646667	-2.518822898	0.264845721
ENSMUSG00000028621	-2.160067938	-2.916949729	-2.409498388	-2.047452421	-13.28771238	-2.373597038
ENSMUSG00000028622	0.87524456	1.033362146	0.674067146	1.202905426	0.607440051	1.306890378
ENSMUSG00000028629	1.113979846	-0.51565735	0.772878181	1.280186017	-0.155479635	1.145591487
ENSMUSG00000022559	2.998011961	1.092792215	2.356535437	3.422160463	1.695969144	2.421433463
ENSMUSG00000022558	-0.194722921	-0.972135429	-0.597128108	0.758951321	-1.014662841	-0.108564855
ENSMUSG00000022551	3.946341141	2.745076253	3.927743492	4.359591388	3.197672858	3.811661391
ENSMUSG00000022550	0.052271218	-0.531793478	-0.593624227	0.742465236	0.362358987	0.497221825
ENSMUSG00000022553	4.40223147	3.405545903	3.770254466	4.820301619	3.862452808	4.357318917
ENSMUSG00000022552	2.450503025	1.06274168	2.017941865	3.026193022	1.522481795	2.808021925
ENSMUSG00000022555	1.006543867	-2.120177067	0.805365428	1.981883682	0.668352957	0.3938539
ENSMUSG00000022554	0.762616977	-0.34253528	-0.486818081	1.494156941	-0.650286729	0.619383174
ENSMUSG00000022557	2.00963635	1.181947925	1.86544091	2.838491682	1.514143759	1.933509808
ENSMUSG00000022556	2.411627981	1.199498321	1.843669547	2.610018327	1.181210788	2.450975985
ENSMUSG00000027109	2.95858158	1.480263823	2.911043964	3.804281687	1.355064973	3.193847731
ENSMUSG00000027108	1.287449128	1.890312889	1.820780535	2.640327301	2.175409719	2.398257167
ENSMUSG00000027104	1.506720134	-0.655686679	0.513993605	1.85015354	-0.298515728	1.938579034
ENSMUSG00000027107	-13.28771238	-13.28771238	-4.106752562	-13.28771238	-3.980946763	-13.28771238
ENSMUSG00000074629	-1.058072437	-3.243176314	-2.388089663	-1.789091024	-13.28771238	-2.214751481
ENSMUSG00000074622	0.037488917	-1.581349432	0.081408016	0.610232198	-0.076355483	-1.552236382
ENSMUSG00000036764	-1.251697696	-1.963717387	-1.108271226	-1.830741736	-3.303072007	-2.671204926
ENSMUSG00000047977	-13.28771238	-13.28771238	-13.28771238	-13.28771238	-4.865809967	-13.28771238
ENSMUSG00000022085	-13.28771238	-13.28771238	-0.235071198	-0.443144415	-13.28771238	0.938258004
ENSMUSG00000022089	3.333356826	2.801696481	3.055355087	4.412029564	3.385237583	3.983658076
ENSMUSG00000036769	0.840360477	-0.646173568	0.576177688	1.435148903	-0.212008381	1.005231391
ENSMUSG00000036768	-1.64991087	-3.512957851	0.004201084	0.920245928	-1.947375061	-0.900252274
ENSMUSG00000072662	-2.320957176	-13.28771238	-13.28771238	-0.730727535	-13.28771238	-13.28771238
ENSMUSG00000072663	-2.474098163	-13.28771238	-3.219065636	-4.203456453	-13.28771238	-4.628375792
ENSMUSG00000072660	-13.28771238	-3.694893848	-13.28771238	-13.28771238	-13.28771238	-13.28771238
ENSMUSG00000079396	-2.375572234	-13.28771238	-3.967568941	-3.953298333	-13.28771238	-13.28771238
ENSMUSG00000041225	-0.112535913	-1.746967786	-0.424434516	0.44457281	-1.26789333	0.027238317
ENSMUSG00000029578	0.982797236	-0.323174882	0.33981149	1.447152665	-0.341460914	0.865044097
ENSMUSG00000041220	0.047745826	-0.70948468	0.748099257	1.025411499	-0.287260289	1.319458874
ENSMUSG00000029570	5.209240099	3.656949581	4.541211448	5.902974736	4.402304269	4.730265061
ENSMUSG00000029571	1.477602645	-0.624873471	1.264085065	1.784095552	-0.285656422	1.249576443
ENSMUSG00000041229	2.138651537	2.09772805	2.116561405	2.638140176	2.667773854	1.907844688
ENSMUSG00000029575	-0.319828403	-2.706870259	-1.681726642	-1.252515421	-1.72562363	-0.591010658
ENSMUSG00000044950	0.185517769	-1.205765353	0.054129012	0.663983707	-1.726409366	0.801732629
ENSMUSG00000044952	-0.835611773	-2.814573232	-1.374553963	-1.360264793	-1.833362655	-2.37068303
ENSMUSG00000088891	-13.28771238	-13.28771238	-13.28771238	-13.28771238	1.1613317	-13.28771238
ENSMUSG00000031015	3.118762671	1.680078895	2.740111921	3.477686793	2.045109136	4.024806246
ENSMUSG00000031016	-0.464959736	-1.466505721	-0.34798847	0.473579577	-0.999477511	-0.58956877
ENSMUSG00000042225	-0.200982	-2.274145256	-0.171055363	0.267692725	-0.900544841	0.076343341
ENSMUSG00000031012	-0.734268777	-2.85404713	-1.645304337	-0.247962871	-2.457548783	-1.18821023
ENSMUSG00000042229	2.100686257	0.175137797	1.288564787	2.249389668	2.813089342	2.188396029
ENSMUSG00000042228	4.851612851	3.617620926	4.685829612	4.996289534	4.211058038	4.984783167
ENSMUSG00000005846	2.702676344	1.202438128	2.478002541	2.950394389	1.64710514	2.529863369
ENSMUSG00000039264	5.785460769	3.868374087	4.361883564	5.914251374	3.882028552	5.057813221
ENSMUSG00000075025	-13.28771238	-3.536556349	-3.680682295	-2.082666877	-4.55312888	-4.505828364
ENSMUSG00000075027	-4.79484665	-13.28771238	-4.803366969	-3.7911096	-13.28771238	-13.28771238
ENSMUSG00000075023	-1.868243058	-13.28771238	-4.459099778	-2.447196618	-2.013751944	0.296227246
ENSMUSG00000034563	-5.865666834	-13.28771238	-13.28771238	-13.28771238	-13.28771238	-13.28771238
ENSMUSG00000075028	-1.929149889	-2.222111494	-1.394721809	-0.944431562	-2.853007258	-1.06091179
ENSMUSG00000095130	-13.28771238	-13.28771238	3.177994707	3.548427765	3.052471098	-13.28771238
ENSMUSG00000002718	1.955550912	0.877946521	1.723117297	2.570096004	0.036598106	2.102279584
ENSMUSG00000034560	1.353208063	-0.133369425	1.08902043	1.931516941	-0.270286501	1.123466139
ENSMUSG00000003444	1.318853164	-0.381760012	0.98839585	1.634930658	1.184789632	1.299308998
ENSMUSG00000060601	3.50035571	3.07516098	3.580981421	4.097503255	2.91436302	3.703452974
ENSMUSG00000029346	-0.22012606	-2.54312668	-1.365969848	-0.351864763	-0.392141791	0.485256942
ENSMUSG00000034192	1.243691275	0.230647861	1.290640331	1.358369742	0.858679174	1.321104866
ENSMUSG00000034190	2.210788788	0.486796174	0.797040072	2.24568314	1.035515859	2.118512622
ENSMUSG00000034194	0.319411585	-1.299478452	-0.196042854	1.351573462	-0.317942085	0.773766581
ENSMUSG00000051255	-2.76423798	-13.28771238	-13.28771238	-13.28771238	-13.28771238	-0.01523054
ENSMUSG00000051256	0.431623942	-3.01651967	-0.16182823	0.790986062	-0.161345457	0.070465176
ENSMUSG00000034265	-0.799416515	-2.470464812	-0.293461732	-0.077559592	-0.904320392	-0.27204371
ENSMUSG00000034263	1.540409634	0.530787397	1.551493955	2.201805638	0.638022791	1.644744247
ENSMUSG00000010760	-13.28771238	-13.28771238	-2.573840468	-13.28771238	-13.28771238	-13.28771238
ENSMUSG00000044308	0.740172796	-0.090318914	0.840970257	1.570980239	0.344718383	1.325729846
ENSMUSG00000034269	0.806363395	-0.459450725	0.252579095	1.598756941	-1.116742825	0.912582937
ENSMUSG00000101928	-13.28771238	-13.28771238	-13.28771238	-13.28771238	-0.72821853	-13.28771238
ENSMUSG00000037416	0.06594173	-1.889401926	0.202925981	0.701567754	-1.7454696	1.018401988
ENSMUSG00000105476	-13.28771238	-3.511161032	-13.28771238	-13.28771238	-5.111063005	-13.28771238
ENSMUSG00000037415	5.559945988	6.198593002	5.741558954	5.127645962	6.417910425	5.547979886
ENSMUSG00000074088	1.41199966	-1.126581298	1.237876443	2.031374743	0.324415839	1.888325126
ENSMUSG00000037410	1.740403276	1.562058305	1.846367993	2.562421319	1.559283064	2.082151546
ENSMUSG00000037411	-4.917990832	-13.28771238	-13.28771238	-13.28771238	-13.28771238	-13.28771238
ENSMUSG00000037418	-13.28771238	-3.935501444	-4.079571299	-13.28771238	-13.28771238	-13.28771238
ENSMUSG00000037419	2.778846404	3.329635169	3.359259766	2.905608788	3.555470699	2.575997408
ENSMUSG00000024091	3.225419824	1.91374165	2.833551892	3.707977887	2.502098064	3.527800047
ENSMUSG00000024096	3.938554847	3.872124377	3.968338667	4.314251051	3.72365612	4.122724673
ENSMUSG00000105471	-2.378466255	-13.28771238	-13.28771238	-1.373094133	-13.28771238	-13.28771238
ENSMUSG00000024097	3.458531661	1.439051459	3.507702613	3.650468833	1.420763803	3.375024429
ENSMUSG00000086288	-1.9292345	-2.793025869	-0.353181367	-1.923487934	-13.28771238	-13.28771238
ENSMUSG00000086287	-1.708893521	-13.28771238	-1.717434826	-13.28771238	-13.28771238	-1.544064841
ENSMUSG00000018965	6.29979087	5.34033593	6.397665898	6.522512183	6.070025795	7.252235153
ENSMUSG00000064427	-13.28771238	-13.28771238	-13.28771238	-0.083567306	-13.28771238	-13.28771238
ENSMUSG00000033326	2.511893559	1.680838065	1.641890252	2.957619444	1.463652973	2.30940592
ENSMUSG00000064422	-13.28771238	-13.28771238	-13.28771238	-13.28771238	-13.28771238	0.421514253
ENSMUSG00000033323	1.387024268	-0.629052913	0.914554437	2.337604845	0.574924891	1.317441356
ENSMUSG00000032097	4.164725338	2.633572349	3.958442523	5.132683128	2.815978604	4.556589651
ENSMUSG00000032096	2.188772341	0.938062135	2.20003647	3.184498144	1.188578556	2.796660988
ENSMUSG00000032091	-4.337266166	-13.28771238	-13.28771238	-13.28771238	-13.28771238	-13.28771238
ENSMUSG00000032093	5.203644741	3.845594187	4.34082067	6.113957203	4.415532792	3.686271947
ENSMUSG00000086533	-1.607971477	-4.469453772	-2.031403018	0.15235476	-3.489320611	-1.121289719
ENSMUSG00000086536	-1.967226156	-13.28771238	-13.28771238	-13.28771238	-13.28771238	-13.28771238
ENSMUSG00000086539	-5.57137783	-13.28771238	-13.28771238	-3.570790146	-13.28771238	-13.28771238
ENSMUSG00000005150	-0.21436709	-0.156618232	-0.56390222	1.215774215	-0.537428063	0.402966456
ENSMUSG00000019539	0.580734221	-0.048989792	0.654647458	0.95842953	-0.219262521	-0.019871097
ENSMUSG00000049076	2.012840256	0.113071937	1.924731144	2.942718269	0.38164209	2.36859668
ENSMUSG00000018341	-0.084002212	-0.84860171	0.772455636	1.743638392	-1.314250035	0.273488916
ENSMUSG00000018340	5.679756809	4.874459652	5.202389509	6.796535356	4.505675503	5.524242617
ENSMUSG00000018347	0.693693751	-0.492362641	0.685150174	2.040425291	-0.288285328	1.679559064
ENSMUSG00000092482	-13.28771238	-13.28771238	-13.28771238	-3.417830575	-13.28771238	-0.938037862
ENSMUSG00000092486	1.280757668	0.054025121	0.272273644	1.640130281	0.687764077	1.445630871
ENSMUSG00000096617	-13.28771238	-2.833885956	-13.28771238	-13.28771238	-13.28771238	-13.28771238
ENSMUSG00000070713	-1.180343952	-3.04372285	-2.188557253	-2.174270879	-13.28771238	-13.28771238
ENSMUSG00000105404	-13.28771238	-13.28771238	-13.28771238	-13.28771238	-13.28771238	-1.198739063
ENSMUSG00000105402	-13.28771238	-4.477739953	-13.28771238	-13.28771238	-4.495987281	-13.28771238
ENSMUSG00000009092	-1.385333462	-2.249266372	-0.3940649	-1.379586209	-1.682815029	-1.63541999
ENSMUSG00000009090	3.144823437	2.891942735	2.908974316	4.218346821	2.741100349	3.126043239
ENSMUSG00000011148	0.780071768	-0.027523726	2.413016764	2.291656899	1.008560378	2.108399557
ENSMUSG00000074218	0.075298702	-13.28771238	-13.28771238	-1.503642841	-13.28771238	-13.28771238
ENSMUSG00000039693	-1.625807937	-3.810397941	-13.28771238	-2.356730936	-13.28771238	-13.28771238
ENSMUSG00000095687	4.100819179	3.025531549	3.199197577	4.648200345	2.839788903	4.159439773
ENSMUSG00000095682	2.095150135	1.230935773	2.308993799	1.100932383	1.435031752	3.198611155
ENSMUSG00000095681	-2.938273677	-13.28771238	-13.28771238	-13.28771238	-13.28771238	-13.28771238
ENSMUSG00000055980	-13.28771238	-13.28771238	-13.28771238	-13.28771238	-13.28771238	-4.991140497
ENSMUSG00000108571	-13.28771238	-13.28771238	-1.635810642	-1.036707683	-13.28771238	-13.28771238
ENSMUSG00000105408	-0.596734493	-2.045561533	-0.605277303	-0.590986609	-2.063842269	-13.28771238
ENSMUSG00000085169	0.1770309	-1.909189224	-2.053434266	-2.039147312	-1.512570349	-0.880343923
ENSMUSG00000085167	-13.28771238	-13.28771238	-13.28771238	-0.892826371	-13.28771238	-13.28771238
ENSMUSG00000085165	-13.28771238	-13.28771238	-13.28771238	-1.737243261	-13.28771238	-13.28771238
ENSMUSG00000091971	-4.533450414	-3.399514162	-13.28771238	-13.28771238	-3.417783075	-2.78595783
ENSMUSG00000053395	-13.28771238	-13.28771238	-4.203262403	-13.28771238	-13.28771238	-13.28771238
ENSMUSG00000022898	1.7563851	0.421578226	1.574198654	2.438329329	1.106856159	2.128697082
ENSMUSG00000022899	-0.802850323	-13.28771238	-5.84770798	0.180747703	-1.029292339	-13.28771238
ENSMUSG00000030361	1.216696265	-0.046008297	1.559611397	2.472952388	1.23107176	2.330916407
ENSMUSG00000108574	-13.28771238	-13.28771238	-13.28771238	-3.918144891	-13.28771238	-13.28771238
ENSMUSG00000020766	1.628122538	1.431311959	1.232570032	2.100984256	1.980047292	1.749929653
ENSMUSG00000090248	-13.28771238	-13.28771238	-13.28771238	-2.276329042	-2.164660271	-1.117584177
ENSMUSG00000024069	0.498914487	-0.78021938	0.605840305	0.82657059	-0.646526553	0.400766884
ENSMUSG00000024068	1.633713716	0.106594149	1.331449244	2.155286502	0.67322479	1.693621881
ENSMUSG00000097219	-4.247191284	-3.112927005	-2.672595097	-1.921710064	-13.28771238	-13.28771238
ENSMUSG00000024063	4.832789758	3.744141811	4.408537142	5.322521905	4.13734805	5.121348543
ENSMUSG00000097217	-2.240922505	-13.28771238	-2.24946256	-13.28771238	-13.28771238	-3.075508327
ENSMUSG00000024066	2.922140586	1.94773397	2.913596592	3.933174047	1.746587174	2.999556366
ENSMUSG00000090246	-0.911627761	-13.28771238	-1.919897274	-2.642215083	-3.115107116	-2.068342461
ENSMUSG00000024064	-13.28771238	-13.28771238	-4.392301143	-4.378038152	-13.28771238	-3.635154093
ENSMUSG00000096568	-13.28771238	-13.28771238	-13.28771238	-13.28771238	-13.28771238	4.075419235
ENSMUSG00000025330	0.250668089	0.286887347	-0.295476996	1.53267667	-2.315763296	0.171628951
ENSMUSG00000025337	3.106648234	1.667964699	2.266871814	2.872348851	2.483646805	2.665354857
ENSMUSG00000059089	3.84293456	2.331012861	4.552816189	3.966518976	2.678846283	2.845552764
ENSMUSG00000003873	3.501580814	2.177926279	3.635639973	3.779699603	2.674201837	3.666459054
ENSMUSG00000003872	-13.28771238	-13.28771238	-3.523604155	-13.28771238	-13.28771238	-13.28771238
ENSMUSG00000054843	-0.25965972	-1.15769994	-0.650020787	1.006223901	-1.661280612	-0.476622706
ENSMUSG00000004609	2.307758172	-0.035097374	0.972529369	3.374492767	0.933121506	2.139888515
ENSMUSG00000000384	1.804497646	-0.132876503	1.068506884	1.736999394	0.351290401	1.66872186
ENSMUSG00000000385	-13.28771238	-13.28771238	-4.632220217	-13.28771238	-13.28771238	-13.28771238
ENSMUSG00000000386	1.096699854	-0.698112926	0.515003917	1.546732621	-0.628949378	1.375224408
ENSMUSG00000001435	-3.777487164	-5.636514203	-3.464489504	-3.450212346	-13.28771238	-13.28771238
ENSMUSG00000053914	-13.28771238	-13.28771238	-13.28771238	-4.475348414	-4.363866716	-13.28771238
ENSMUSG00000001436	-0.860968205	-1.587535152	-1.731791585	-0.319248594	-1.605817955	-0.848094011
ENSMUSG00000049922	2.470487862	1.38726514	2.093564122	3.054401284	1.166169058	2.240512359
ENSMUSG00000049929	-13.28771238	-13.28771238	-13.28771238	-4.043045034	-13.28771238	-13.28771238
ENSMUSG00000108783	-0.847236577	-13.28771238	-13.28771238	-13.28771238	-13.28771238	-13.28771238
ENSMUSG00000068882	3.413044946	2.165492859	3.534698468	4.332075683	2.147204935	3.425921348
ENSMUSG00000027742	0.872568277	-0.556325036	0.59693669	1.220406123	0.010280216	1.262721533
ENSMUSG00000027746	1.21233126	0.019546522	0.788770902	1.62304842	0.432938965	1.772050471
ENSMUSG00000067878	-2.498543472	-13.28771238	-3.506262841	-4.490363875	-4.378884679	-3.333024808
ENSMUSG00000083237	-13.28771238	-0.110852594	-1.839756434	-0.825724352	-1.713785918	-1.666391204
ENSMUSG00000029406	0.733090371	-0.210995033	-0.430231725	1.168893391	-0.488634554	0.491561437
ENSMUSG00000087082	-13.28771238	-13.28771238	-13.28771238	-13.28771238	-13.28771238	-2.318206245
ENSMUSG00000053137	1.067325412	-0.53374222	0.691070037	0.751162938	-1.136884635	1.195673292
ENSMUSG00000053134	-0.525772944	-2.467427126	-0.737817554	0.013343235	-1.334146692	0.06353484
ENSMUSG00000058392	-0.298136263	-0.777018328	-0.673409993	0.502218043	-1.402854945	-0.462542858
ENSMUSG00000103957	-2.244496267	-13.28771238	-13.28771238	-13.28771238	-13.28771238	-13.28771238
ENSMUSG00000021417	1.622725443	0.103219019	0.994478983	1.628474008	1.084864385	1.395295635
ENSMUSG00000068303	-13.28771238	-13.28771238	-3.17122166	-13.28771238	-13.28771238	-13.28771238
ENSMUSG00000107121	-1.586535252	-0.865985192	-13.28771238	-0.259119087	-0.469299249	-1.42170243
ENSMUSG00000053886	-4.40727136	-13.28771238	-13.28771238	-13.28771238	-13.28771238	-13.28771238
ENSMUSG00000078931	-13.28771238	-13.28771238	-13.28771238	-2.730009478	-13.28771238	-1.571407277
ENSMUSG00000078937	-13.28771238	-13.28771238	-3.728026046	-13.28771238	-13.28771238	-13.28771238
ENSMUSG00000023043	-1.86772809	-13.28771238	-3.460172661	-1.125225625	-13.28771238	-3.286928789
ENSMUSG00000023044	0.496657012	-0.104497783	-0.248783511	0.317994673	-2.444084029	-0.397269299
ENSMUSG00000023045	0.741017569	-1.980722279	0.574942718	2.33167116	-0.092535714	0.507362985
ENSMUSG00000023046	-2.120319764	-0.984903668	-1.54410799	0.692245793	-1.00318836	-0.370918476
ENSMUSG00000023047	-13.28771238	-13.28771238	-13.28771238	-13.28771238	-3.849681344	-13.28771238
ENSMUSG00000023048	7.112477151	6.487470716	6.910678594	7.225080087	6.320067765	7.378654388
ENSMUSG00000043639	-13.28771238	-13.28771238	-4.152216109	-13.28771238	-13.28771238	-13.28771238
ENSMUSG00000043631	-13.28771238	-13.28771238	-4.818650456	-2.222798546	-13.28771238	-13.28771238
ENSMUSG00000043635	-5.402626862	-13.28771238	-3.830270614	-5.39690238	-13.28771238	-13.28771238
ENSMUSG00000002833	2.416259441	1.282863011	2.119919187	3.152810753	1.405432383	2.401589912
ENSMUSG00000002835	-1.108476012	-0.650874545	-0.242691395	-0.365886842	-1.25400779	0.056231261
ENSMUSG00000056758	0.295113043	-1.343320796	0.771962668	0.387011182	-0.024793473	1.694939664
ENSMUSG00000029641	-13.28771238	-1.095960179	-13.28771238	-1.225940285	-13.28771238	-13.28771238
ENSMUSG00000091119	-13.28771238	-13.28771238	-13.28771238	-2.635605461	-13.28771238	-13.28771238
ENSMUSG00000029642	2.869678519	1.71226437	2.885796247	3.194031032	2.285681462	2.830019928
ENSMUSG00000003123	-0.167363895	-1.482026331	-0.363511407	0.650687728	-0.706933088	-0.190108708
ENSMUSG00000050241	1.512782786	-0.314804498	2.173014206	2.884149994	0.202905955	1.696034901
ENSMUSG00000105443	-13.28771238	-13.28771238	-2.393496263	-13.28771238	-13.28771238	-13.28771238
ENSMUSG00000105440	-13.28771238	-13.28771238	-1.838170751	-1.823882978	-13.28771238	-13.28771238
ENSMUSG00000105447	-3.651244022	-13.28771238	-13.28771238	-13.28771238	-13.28771238	-13.28771238
ENSMUSG00000105446	-13.28771238	1.130065623	-13.28771238	-13.28771238	-0.473050863	-13.28771238
ENSMUSG00000105449	-2.457287919	-5.773838882	-2.603251144	-2.004293798	-5.792026521	-2.42992672
ENSMUSG00000026078	1.084659572	-1.323609891	0.304433257	1.090408053	0.430437196	0.643842438
ENSMUSG00000096606	-2.977195039	-4.424434911	-4.56841111	-1.972016687	-13.28771238	-3.396893983
ENSMUSG00000025076	1.632485408	-0.157641669	1.463482412	2.638210801	-0.082828732	1.719359792
ENSMUSG00000025078	0.963177257	0.806762918	0.954633591	1.734430111	0.1280106	1.265546404
ENSMUSG00000026074	1.901656193	0.367635941	1.385897484	2.792124615	0.796777812	2.199340439
ENSMUSG00000022752	2.114620229	0.642754683	1.887441518	2.659517313	0.755703923	2.408776717
ENSMUSG00000020713	0.053943747	-2.61690695	-1.176805567	0.252319721	-0.050968587	0.996364279
ENSMUSG00000020712	-13.28771238	-13.28771238	-4.879740655	-13.28771238	-13.28771238	-13.28771238
ENSMUSG00000020715	0.477180958	-0.692739968	0.734353485	1.658190037	-0.974012502	0.33626278
ENSMUSG00000022751	0.676156099	-1.187847553	0.667612529	1.436755355	0.253088091	1.300435617
ENSMUSG00000020717	4.174808375	3.358935408	4.159691699	4.480013417	3.690830539	4.503770485
ENSMUSG00000020716	-0.906803443	-2.566927509	-1.637635116	-0.345623148	-2.440897484	-1.058367523
ENSMUSG00000020719	5.775021091	4.141980519	5.361898927	6.414653959	4.397942248	5.78296486
ENSMUSG00000020718	-1.090487087	-3.368583015	-0.575561472	-0.499879059	-1.972758338	-1.11824658
ENSMUSG00000101498	-2.023787119	-13.28771238	-13.28771238	-13.28771238	-13.28771238	-0.859232556
ENSMUSG00000107128	-13.28771238	-13.28771238	-13.28771238	-0.869437861	-13.28771238	-13.28771238
ENSMUSG00000028544	-13.28771238	-13.28771238	-5.34452638	-13.28771238	-13.28771238	-13.28771238
ENSMUSG00000028545	0.865359173	-1.58349215	0.534907358	0.964212084	-2.338448671	0.708319801
ENSMUSG00000028546	-5.391205058	-5.255990981	-13.28771238	-13.28771238	-13.28771238	-13.28771238
ENSMUSG00000028541	-13.28771238	-13.28771238	-13.28771238	-4.2900617	-13.28771238	-13.28771238
ENSMUSG00000028542	0.370711906	0.127978668	0.362168463	0.199596948	0.214019349	0.227480874
ENSMUSG00000028549	-1.594027532	-1.873214071	-1.487125536	-2.003173418	-2.739064418	-2.013963212
ENSMUSG00000030551	-13.28771238	-13.28771238	-13.28771238	-13.28771238	-5.127116683	-5.079869674
ENSMUSG00000030528	-1.013764114	-1.210538936	-0.495149194	-0.288238431	-2.661207708	-0.351492091
ENSMUSG00000030527	0.614823155	-0.546982871	-0.147015441	1.237741709	-0.292286828	0.289400984
ENSMUSG00000030523	-4.845887272	-13.28771238	-13.28771238	-4.519053649	-13.28771238	-6.670392405
ENSMUSG00000030522	-1.856718405	-3.806925336	-2.493003956	-0.512484538	-1.826722398	-1.255917704
ENSMUSG00000030521	0.845204373	-0.47143016	0.891105536	1.379307248	-0.41572549	0.66720682
ENSMUSG00000082144	-13.28771238	-13.28771238	-1.27698709	-1.262697679	-13.28771238	-13.28771238
ENSMUSG00000059363	1.852496936	0.774174478	1.713896318	1.322210534	0.812467463	0.618881173
ENSMUSG00000108046	-13.28771238	-13.28771238	-13.28771238	-13.28771238	-13.28771238	-2.597804093
ENSMUSG00000108042	-3.340950004	-13.28771238	-13.28771238	-4.333751765	-13.28771238	-3.176228272
ENSMUSG00000038777	-13.28771238	-13.28771238	-3.958375608	-4.527957492	-4.416484676	-5.366195894
ENSMUSG00000082141	-1.273120407	-13.28771238	-1.281662442	-13.28771238	-13.28771238	-0.10843397
ENSMUSG00000065436	-13.28771238	-13.28771238	-13.28771238	0.374497324	-13.28771238	-13.28771238
ENSMUSG00000022718	-0.373298873	-1.889269975	-0.796816708	0.547969487	-1.322769422	-0.113292846
ENSMUSG00000065431	-13.28771238	-13.28771238	-13.28771238	-13.28771238	-13.28771238	3.013144269
ENSMUSG00000022711	1.822031149	1.418282734	1.730348485	2.321415295	1.449461922	2.150401191
ENSMUSG00000022710	2.736837651	1.298317351	2.401911457	3.19193812	1.723932649	2.817366822
ENSMUSG00000022715	-13.28771238	-13.28771238	-13.28771238	-3.452058486	-13.28771238	-13.28771238
ENSMUSG00000046058	-2.44416425	-3.307762349	-2.452703693	-1.116959808	-2.326756043	-13.28771238
ENSMUSG00000032258	-1.923528444	-13.28771238	-13.28771238	-2.158690861	-13.28771238	-3.458049619
ENSMUSG00000046056	-13.28771238	-13.28771238	-13.28771238	-4.884532329	-13.28771238	-13.28771238
ENSMUSG00000103234	-1.309481743	-2.535814636	-0.787619689	-0.26438895	-3.039180248	-0.507324745
ENSMUSG00000032254	1.211206948	-0.285189828	1.314551415	2.350188213	-1.817718476	0.848172838
ENSMUSG00000032253	-0.311335904	-1.585788643	-0.091636313	0.319953882	-2.322606479	0.242528924
ENSMUSG00000032252	-0.931623309	-2.795138861	-1.223898571	-0.447905665	-2.161706549	-2.766037194
ENSMUSG00000032251	-4.075051622	-13.28771238	-13.28771238	-3.070524009	-13.28771238	-13.28771238
ENSMUSG00000081512	-0.657607331	-3.105796982	-1.250998125	-2.236368706	-13.28771238	-1.492549302
ENSMUSG00000049287	0.416384503	0.403280041	-0.357617589	-0.495309311	-0.438044158	-0.184214805
ENSMUSG00000038145	1.809211514	0.195862348	1.317082358	3.014981935	0.207946612	1.98318866
ENSMUSG00000049281	-13.28771238	-13.28771238	-13.28771238	-13.28771238	-13.28771238	-4.271569278
ENSMUSG00000019990	-1.362382463	-1.878541619	-0.876268007	-0.686921021	-1.797323329	-1.408994769
ENSMUSG00000031245	1.635257118	-0.19849218	0.772601887	1.408353023	0.721740865	1.917964959
ENSMUSG00000041997	2.93002822	1.450642897	2.780240259	3.4439766	1.767947173	3.519252739
ENSMUSG00000079608	-3.896944449	-13.28771238	-2.906557155	-1.892810618	-13.28771238	-3.732296956
ENSMUSG00000035007	0.928843714	-0.432779039	0.289575672	1.519529504	-0.290620977	0.55317749
ENSMUSG00000035000	1.773434989	-0.684141965	1.14539418	2.314929037	0.556170268	1.86834936
ENSMUSG00000090761	2.914244683	1.333833684	2.189506033	3.254408454	2.093129506	2.555567745
ENSMUSG00000071054	1.905399331	0.964694543	1.127957391	2.542746923	0.946407151	2.063485784
ENSMUSG00000071052	-13.28771238	-13.28771238	1.503000836	-13.28771238	-13.28771238	0.091546561
ENSMUSG00000098176	0.306576393	-1.879179603	-1.53816658	-0.009574368	-1.897461167	0.075547593
ENSMUSG00000076937	5.40594538	3.876373821	4.346778888	4.375718381	3.945547868	5.512819149
ENSMUSG00000076934	5.329487198	4.545101036	4.700358643	4.931881394	4.20488625	6.476662845
ENSMUSG00000076939	3.978944716	2.730051399	3.22317298	3.517570905	1.863784053	3.874638385
ENSMUSG00000041995	0.280817045	-1.168182023	-0.312629129	1.070787031	-0.964120708	-0.402228331
ENSMUSG00000045777	-0.182956913	-1.76933689	-0.480970053	1.811698032	-0.409413872	0.02496944
ENSMUSG00000045775	-1.154164849	-1.718692821	-2.055515025	-0.761469501	-0.649766873	-3.10384274
ENSMUSG00000039191	-0.040154533	-0.57350574	0.023807427	1.113792542	-0.435088215	0.079389295
ENSMUSG00000030647	2.393796952	1.897297951	3.131485264	3.226697066	3.142021637	2.852400295
ENSMUSG00000039193	-0.26411564	-3.186110982	-0.668532358	-0.814679722	-2.789677557	-0.495134609
ENSMUSG00000080857	3.507841839	0.98069519	2.158280452	3.31005906	3.506666956	4.257678815
ENSMUSG00000039195	2.924406866	2.836269989	2.616307002	2.817682347	2.474842825	2.574718521
ENSMUSG00000039197	1.52150045	3.858851939	4.11579882	3.545133215	2.946367042	3.271307255
ENSMUSG00000030641	-2.710576085	-13.28771238	-2.134468773	-1.120495799	-13.28771238	-4.543273369
ENSMUSG00000039199	-1.179098921	-13.28771238	-1.187641087	-0.436516032	-13.28771238	-3.597760802
ENSMUSG00000030649	-3.210428041	-4.073574983	-2.219636031	-2.205349798	-3.507690069	-4.044501847
ENSMUSG00000037337	3.926223618	3.09311149	3.574246222	4.579954014	3.030154861	4.565570249
ENSMUSG00000104273	-3.543354918	-13.28771238	-13.28771238	-3.537612856	-13.28771238	-3.378656967
ENSMUSG00000037331	2.715884463	2.80145538	2.711444823	3.310692695	2.378032641	3.101388743
ENSMUSG00000037339	-0.04720122	-0.93237862	0.121116019	0.849954042	-0.752759814	0.548262335
ENSMUSG00000041058	0.225006083	-1.521588202	0.264552927	0.977418239	-1.632952691	0.179671932
ENSMUSG00000104795	-2.635920131	-13.28771238	-13.28771238	-13.28771238	-13.28771238	-13.28771238
ENSMUSG00000038301	1.60944205	-0.589614422	1.435844743	2.115381698	0.660460239	1.85026325
ENSMUSG00000016637	1.969233484	0.958187446	1.761386279	2.378328832	1.302453426	2.179911783
ENSMUSG00000024145	-0.628222225	-13.28771238	-0.958637024	-1.944069337	-1.832389852	-2.784499357
ENSMUSG00000044694	-1.810610306	-2.326711313	-0.956884038	-0.620721304	-1.83063715	0.142389748
ENSMUSG00000028420	0.389067439	-2.759709604	0.343052198	0.864270554	-1.608610319	0.438466128
ENSMUSG00000022236	-2.830702105	-13.28771238	-13.28771238	-0.825724352	-13.28771238	-13.28771238
ENSMUSG00000046589	-13.28771238	-13.28771238	-13.28771238	-4.913001417	-13.28771238	-13.28771238
ENSMUSG00000038319	-3.242920589	-5.103560362	-2.666952127	-1.331284635	-13.28771238	-5.074537809
ENSMUSG00000044566	-4.142520137	-13.28771238	-3.152331226	-5.134245876	-13.28771238	-3.977915723
ENSMUSG00000072582	0.29213383	-1.019392565	0.624602389	0.390984182	-1.037677168	0.976343105
ENSMUSG00000033128	2.962388503	1.716537489	2.622140204	3.425435399	2.514267673	3.246935036
ENSMUSG00000033126	-3.142838317	-4.006035364	-2.566839695	-1.815928266	-3.440114343	-2.978096325
ENSMUSG00000033124	0.675655281	0.889403293	0.626472323	1.720885841	0.015569712	1.010441192
ENSMUSG00000043340	-1.654755127	-1.256072495	-1.985110395	-2.385672171	-3.857575114	-0.004758263
ENSMUSG00000024143	1.786147439	0.729305493	2.068273064	2.368231673	0.140745275	2.001647324
ENSMUSG00000031198	6.892712754	6.78898163	7.3804601	6.699833782	6.860591981	6.772660351
ENSMUSG00000050822	-13.28771238	-4.346118949	-13.28771238	-1.308782855	-13.28771238	-2.319214267
ENSMUSG00000050824	-13.28771238	-13.28771238	-13.28771238	-4.409457959	-13.28771238	-13.28771238
ENSMUSG00000031197	4.513655683	3.7051278	4.571709077	4.038516851	3.812369555	4.005757585
ENSMUSG00000031196	-6.264810936	-3.816227659	-6.273289149	-6.259106302	-13.28771238	-2.788142775
ENSMUSG00000046879	2.228411861	1.583673836	2.462433448	2.704013491	1.740467251	3.050885902
ENSMUSG00000056515	2.042171487	0.985322192	1.826190958	2.833007571	1.259202008	2.410915535
ENSMUSG00000046876	-0.701803077	-3.067570153	-1.428422537	0.12327121	-2.555705287	-1.685557387
ENSMUSG00000030789	2.235909986	0.65901062	2.169152717	2.619536087	0.133802423	2.062470981
ENSMUSG00000046873	-0.282244531	-1.846582811	-0.585194995	0.240241908	-2.099237052	-0.232848039
ENSMUSG00000007827	-2.65553393	-4.103166236	-2.249263758	-1.06543002	-2.900466089	-1.413176828
ENSMUSG00000020954	1.124052862	-0.88973518	0.943050408	1.707952916	-0.100781209	1.496722294
ENSMUSG00000070000	2.457892123	1.383756021	2.265268703	3.218517617	1.605130234	2.681661655
ENSMUSG00000004100	1.708019214	0.598715766	0.984906064	1.667965519	0.869917722	1.705788913
ENSMUSG00000020952	1.874946485	0.627429843	2.046970204	2.277575811	0.670539304	1.220420929
ENSMUSG00000004105	-5.612855199	-4.480949491	-4.624912673	-3.612418326	-5.495937781	-3.131859774
ENSMUSG00000038451	0.302882565	-0.976230098	0.61624372	1.166559629	-1.579333598	0.467749551
ENSMUSG00000048170	1.927698994	0.648473551	2.080614497	2.855427246	1.119197673	2.254034355
ENSMUSG00000038456	-3.819548117	-5.678421164	-4.242434786	-3.007322304	-5.696615246	-2.485973414
ENSMUSG00000048175	1.435655148	-0.10091086	1.180960753	2.292516627	0.688090544	1.709459915
ENSMUSG00000038459	0.804663144	-2.518266385	0.921643487	1.320581795	0.401327228	-0.074782002
ENSMUSG00000074899	-5.325445344	-13.28771238	-13.28771238	-6.313969121	-5.20842817	-5.161190612
ENSMUSG00000070002	1.930538931	1.066327918	1.231346485	2.838972798	0.809893248	2.09541446
ENSMUSG00000070003	3.691652779	3.131809447	3.830261344	4.786566102	3.371316352	4.168742191
ENSMUSG00000009535	0.58298719	0.150495038	0.820589046	1.116637716	-0.29946196	0.860743994
ENSMUSG00000001089	-0.943176493	-2.266433302	-0.996104351	-0.772399468	-4.866164667	-2.121900606
ENSMUSG00000033255	-4.609504716	-13.28771238	-13.28771238	-3.605524988	-13.28771238	-13.28771238
ENSMUSG00000001082	1.143066212	0.27887774	0.848232733	2.232844594	0.317169819	0.834030245
ENSMUSG00000047676	0.66798268	6.83406742	7.120270044	-0.785542286	0.64795003	-1.626214695
ENSMUSG00000085743	-13.28771238	-13.28771238	-13.28771238	-13.28771238	-13.28771238	-2.5883604
ENSMUSG00000062175	-3.903727023	-3.768163022	-3.912258303	-2.31445889	-3.202127494	-0.933377861
ENSMUSG00000062170	-2.872854155	-13.28771238	-13.28771238	-13.28771238	-13.28771238	-13.28771238
ENSMUSG00000087050	-13.28771238	-13.28771238	-13.28771238	-4.239676055	-13.28771238	-13.28771238
ENSMUSG00000087052	-13.28771238	-13.28771238	-13.28771238	-13.28771238	-13.28771238	-3.940164027
ENSMUSG00000053030	-2.623168796	-2.487490686	-13.28771238	-13.28771238	-13.28771238	-13.28771238
ENSMUSG00000035284	0.326059206	-0.834657635	0.097268759	1.259767004	-1.7913033	0.6594208
ENSMUSG00000095497	1.586766353	-0.447252025	0.730264277	0.007648087	1.7042322	1.581721135
ENSMUSG00000053038	3.158626282	1.335067235	2.775691573	3.205016507	2.46875087	3.68607103
ENSMUSG00000032757	0.040064908	-2.40851381	0.334057701	0.565145007	-0.579355827	-0.242484093
ENSMUSG00000032754	1.825190445	-0.164461514	1.18590285	1.753773402	0.215762064	1.405121321
ENSMUSG00000065634	-0.04625124	-13.28771238	-13.28771238	-13.28771238	-13.28771238	-13.28771238
ENSMUSG00000032750	-0.020894385	-1.621804351	-0.181424355	0.935873799	-2.002528631	0.191270925
ENSMUSG00000092517	-0.712576093	-0.839830757	0.693770057	1.167469569	-0.858115797	-0.810714239
ENSMUSG00000031227	-2.209979262	-4.656209122	-2.481419525	-0.619713957	-3.09194667	-3.628943862
ENSMUSG00000031226	-0.149701725	-0.739687953	-0.262569466	0.383929094	-1.210395536	0.471500186
ENSMUSG00000035764	-0.860761123	-1.309869986	-0.579844974	0.434338997	-1.743070517	-1.165305202
ENSMUSG00000035765	2.749503874	1.644278412	2.405098266	3.376733438	2.202167567	2.979475356
ENSMUSG00000035762	0.527400069	-1.872466641	0.053231342	0.582054699	-1.890748236	0.834279509
ENSMUSG00000047040	-2.354047441	-13.28771238	-13.28771238	-13.28771238	-3.820238782	-13.28771238
ENSMUSG00000031220	-13.28771238	-3.917991633	-2.478709204	-4.047795187	-13.28771238	-13.28771238
ENSMUSG00000030787	-1.027958655	-1.214088291	-0.773515931	-0.174344402	-1.062485018	0.458659824
ENSMUSG00000039431	-3.121635709	-3.984847996	-2.130804063	-1.657256449	-4.003107191	-2.150016945
ENSMUSG00000031229	0.507766588	-1.027218603	0.381268444	1.458789263	-2.083663487	1.180009926
ENSMUSG00000035769	-2.593592062	-3.778651946	-3.338512721	-4.906309636	-3.796915021	-3.165254304
ENSMUSG00000011267	1.776272088	0.876442585	0.93377134	0.746440809	-0.29375057	2.227444578
ENSMUSG00000011263	-4.103467453	-13.28771238	-3.113244691	-13.28771238	-13.28771238	-13.28771238
ENSMUSG00000043964	2.81658835	1.199028618	2.510368538	3.234309653	2.180709264	2.438681052
ENSMUSG00000019715	0.918407682	-0.152201261	0.348784775	0.622145298	-0.700930105	0.591453619
ENSMUSG00000043962	2.372176212	1.500221635	1.971564674	3.25728248	1.291510582	2.548578874
ENSMUSG00000002504	-13.28771238	-4.004122087	-1.828300393	1.323041234	-1.217036855	0.777654474
ENSMUSG00000019718	-2.388729232	-13.28771238	-13.28771238	-13.28771238	-13.28771238	-13.28771238
ENSMUSG00000002500	-13.28771238	-13.28771238	-1.370365837	-2.677450888	-3.564944869	-2.518416413
ENSMUSG00000014725	-4.843348596	-13.28771238	-13.28771238	-13.28771238	-4.726202889	-13.28771238
ENSMUSG00000051236	-4.98043802	-13.28771238	-4.988955073	-4.974707381	-4.863324604	-3.233799712
ENSMUSG00000051234	2.55371638	2.736013988	2.989467962	3.003760641	1.910387455	2.372824442
ENSMUSG00000051235	-1.512468474	-4.543678473	-0.521217171	-0.67682573	-2.979234916	-1.517512418
ENSMUSG00000051232	0.011726076	-0.058959677	0.619804109	1.395898167	0.222285649	0.661980593
ENSMUSG00000099556	-0.733085305	0.402541957	-1.74138678	-1.727098677	-13.28771238	-1.568017694
ENSMUSG00000051238	0.955236397	-0.908809184	-0.860475077	1.198012821	0.265396701	-0.102195951
ENSMUSG00000055932	-0.716679187	-2.286723028	-1.286987206	0.265493505	-1.646300732	-0.483663435
ENSMUSG00000024382	1.868750389	0.950095715	1.135092309	2.488831646	0.600621941	2.033625738
ENSMUSG00000024383	0.519416849	-0.837266566	0.437505437	1.531064134	-1.152473683	0.904960975
ENSMUSG00000024381	5.270224333	4.896969727	5.456516472	6.39743457	5.539306423	6.529429154
ENSMUSG00000024387	3.861198103	3.197260493	3.834118234	4.648637215	3.387556837	3.98876372
ENSMUSG00000024384	0.884742098	-1.240197328	0.249153271	1.539705589	-0.657148363	1.552703502
ENSMUSG00000082406	-13.28771238	-1.377625894	-1.521888504	-0.507804851	-13.28771238	1.651166798
ENSMUSG00000047220	-13.28771238	-13.28771238	-13.28771238	-13.28771238	-4.378386601	-13.28771238
ENSMUSG00000093894	0.54276572	-13.28771238	3.663416979	3.30331755	-1.339498575	-13.28771238
ENSMUSG00000025656	-6.091482515	-13.28771238	-6.099968187	-6.085772887	-13.28771238	-13.28771238
ENSMUSG00000093896	-13.28771238	-13.28771238	1.050919976	2.650128683	-1.407715628	-13.28771238
ENSMUSG00000025651	3.550388641	2.933880297	3.155703461	3.917858547	2.953559557	3.649059291
ENSMUSG00000025650	-4.327641036	-4.606301998	-4.336167936	-3.001707955	-6.202407939	-6.155341419
ENSMUSG00000061533	0.238865732	-0.58538938	0.02803269	0.057752703	-0.800040195	-0.128232846
ENSMUSG00000061531	-3.837176365	-13.28771238	-13.28771238	-3.247158065	-13.28771238	-3.672519452
ENSMUSG00000061536	-0.163777951	-1.094987622	-0.502427895	1.215329708	-2.045874124	0.585998657
ENSMUSG00000061535	-13.28771238	-13.28771238	-13.28771238	-4.016981061	-4.903274022	-13.28771238
ENSMUSG00000097403	-4.807327171	-3.673772037	-3.233596259	-2.482888744	-4.690173476	-13.28771238
ENSMUSG00000097402	-13.28771238	-2.07143491	-13.28771238	-13.28771238	-13.28771238	-3.041731213
ENSMUSG00000097405	-1.075600117	-4.396536156	-1.54345934	-2.20699272	-4.414785727	-1.784996449
ENSMUSG00000097404	-3.916451941	-13.28771238	-1.926627559	-2.911797152	-3.799152694	-3.751807609
ENSMUSG00000068856	3.223639287	2.359409895	2.79396284	3.777351409	2.652045495	3.062019909
ENSMUSG00000098609	-13.28771238	-13.28771238	-13.28771238	-3.270407147	-13.28771238	-13.28771238
ENSMUSG00000064168	-13.28771238	0.118934358	-13.28771238	-1.59573407	-13.28771238	-13.28771238
ENSMUSG00000050141	0.772340717	1.264218062	-0.709983032	-13.28771238	1.973826846	2.270589498
ENSMUSG00000021809	-0.215300248	-2.166524821	-0.7262735	-1.126941723	-0.278395402	-0.967843765
ENSMUSG00000025381	1.531501801	1.050608122	1.458829936	1.768568536	1.51772735	2.664645404
ENSMUSG00000093722	0.115484031	-0.748648784	-0.892925329	-13.28771238	-0.766934026	0.280349264
ENSMUSG00000021803	-3.486552735	-2.129388999	-1.621801639	-0.607732989	-4.951193645	-1.207480683
ENSMUSG00000050675	3.884294681	3.638323022	4.188458282	4.224777249	4.166573418	5.123054379
ENSMUSG00000059540	-0.49579149	-0.807443468	-0.710753782	-0.490043548	-2.284712781	-0.915805615
ENSMUSG00000004035	-3.644957814	-13.28771238	-3.6534912	-13.28771238	-3.527629343	-13.28771238
ENSMUSG00000004032	6.199924184	7.034459148	6.697685062	5.448945427	6.382632902	5.725847173
ENSMUSG00000000594	4.466902967	3.188979128	4.175796749	5.011069584	3.90549531	4.239466274
ENSMUSG00000004031	-5.094934552	-13.28771238	-13.28771238	-13.28771238	-13.28771238	-13.28771238
ENSMUSG00000035032	-4.908309965	-13.28771238	-4.916828337	-4.902578442	-4.791179177	-3.74583246
ENSMUSG00000083757	-13.28771238	-13.28771238	-13.28771238	0.974068755	-13.28771238	-13.28771238
ENSMUSG00000090626	-3.103725258	-4.38123593	-2.20595371	-1.928742858	-3.9852098	-1.547347213
ENSMUSG00000022160	0.032625494	-2.90106888	-0.238923805	0.623289356	-0.718563999	0.053113211
ENSMUSG00000105851	-2.901794297	-13.28771238	-1.910874403	-2.896049833	-13.28771238	-1.737512129
ENSMUSG00000079677	2.293889121	0.982231692	0.963461487	2.480206554	0.674454108	1.458791803
ENSMUSG00000066151	1.557113769	0.428226675	1.136325853	2.37138713	0.098021912	1.6360907
ENSMUSG00000066150	0.689575779	0.157948915	0.57000809	1.26233581	-0.040892555	-0.315379531
ENSMUSG00000066152	0.593657508	-1.855120624	1.285516699	1.058811528	-0.066424996	-0.656368577
ENSMUSG00000037049	2.120163157	1.22032592	1.754076632	3.353303336	2.146866688	2.497338742
ENSMUSG00000104108	-13.28771238	-3.500332756	-13.28771238	-3.630187995	-13.28771238	-13.28771238
ENSMUSG00000034893	1.363730036	-1.209185705	0.99020568	1.701543134	-1.021063949	1.386004398
ENSMUSG00000104102	-13.28771238	-13.28771238	-13.28771238	-2.450795604	-13.28771238	-13.28771238
ENSMUSG00000103451	-0.477538638	-13.28771238	-13.28771238	-13.28771238	-13.28771238	-13.28771238
ENSMUSG00000036315	2.93500297	1.704003994	2.738016534	3.665884382	1.961342868	3.185609452
ENSMUSG00000062980	-3.208557697	-2.880426218	-2.854821962	-1.367269722	-3.313379911	-1.604001147
ENSMUSG00000062981	2.904037029	1.339392989	2.564292132	3.457267436	2.543464808	3.511428257
ENSMUSG00000026577	-0.859725264	-5.242319776	-0.932386182	-0.092244275	-2.457931647	-0.896472754
ENSMUSG00000106173	1.27207883	-2.398816856	-13.28771238	2.424636103	-0.417673502	-0.048378922
ENSMUSG00000026576	2.038202681	1.325986134	2.114545662	2.652987364	1.281227401	2.922437735
ENSMUSG00000025163	4.173997844	3.137583208	4.564622936	5.396972743	2.802442055	4.02817747
ENSMUSG00000079056	-4.789986182	-2.335568502	-2.216893671	-1.980309877	-3.090321567	-3.042951278
ENSMUSG00000079057	-0.087007749	-1.30468358	-0.095550945	0.067588815	-1.244983852	-1.123600858
ENSMUSG00000079053	-13.28771238	-13.28771238	-1.557020095	-13.28771238	-0.431236409	-13.28771238
ENSMUSG00000091492	-13.28771238	-13.28771238	-13.28771238	-1.175840459	-13.28771238	-13.28771238
ENSMUSG00000030086	-3.304930916	-13.28771238	-1.729460542	-13.28771238	-2.603048512	-1.556091007
ENSMUSG00000032966	4.28441022	2.913994509	3.986088554	4.782227986	3.464307992	4.459070013
ENSMUSG00000024527	2.277333608	1.473486358	2.398422387	2.770261031	1.478656811	2.701123946
ENSMUSG00000024524	-1.171856467	-2.035831895	-1.694831692	-0.680774684	-1.568857047	-0.86953479
ENSMUSG00000024525	0.622179373	-3.562379165	-0.248783511	1.393424056	-0.412255849	-0.212867528
ENSMUSG00000020863	2.045219468	0.454277927	1.760078896	2.545128443	0.71248997	2.228395733
ENSMUSG00000024521	2.342670516	-0.148222776	2.046152137	2.982891711	0.652848517	1.880778188
ENSMUSG00000020869	2.085021197	1.548369115	2.274412285	3.018241252	0.989535735	2.472285228
ENSMUSG00000024529	-13.28771238	-13.28771238	-4.239643379	-5.222681301	-13.28771238	-13.28771238
ENSMUSG00000006307	1.893936591	0.812507142	1.631643633	2.658191116	0.296754452	2.12451372
ENSMUSG00000029923	1.077365877	-0.679798225	1.0122414	2.359914569	-0.335565545	1.065368302
ENSMUSG00000029922	10.78914734	10.9670581	10.70067434	10.53947621	11.30456224	10.59823244
ENSMUSG00000029925	1.447260363	0.87794882	1.804576092	1.692291796	1.49619682	2.172077579
ENSMUSG00000029924	0.551142495	-1.097160667	0.421301366	1.062097188	-1.700251284	-0.380103899
ENSMUSG00000006301	-1.13771135	-2.493311417	-1.21182706	-1.164378153	-1.55779121	-1.42022203
ENSMUSG00000047342	-3.209819358	-13.28771238	-4.217013407	-5.200092835	-5.088767231	-13.28771238
ENSMUSG00000061273	0.504878873	-0.826335034	0.111702771	1.415422806	0.021996356	0.759009406
ENSMUSG00000020474	1.636934363	0.426302862	1.492511713	2.166935421	1.136670758	2.158956478
ENSMUSG00000020475	1.190702185	1.120012419	0.597227742	2.333919871	-0.276679138	1.256043328
ENSMUSG00000020476	4.735702674	3.971196743	4.289324904	5.267190721	3.97476782	4.997557873
ENSMUSG00000020477	3.26169927	2.423464268	2.580328988	3.144301066	2.212535089	2.345672232
ENSMUSG00000020471	0.916682001	0.332586004	0.493126475	1.99767858	0.396754845	0.596153804
ENSMUSG00000020472	0.620522253	-0.56552822	0.040118278	1.63927963	-0.342838998	0.934761126
ENSMUSG00000097113	-2.606606646	-1.886231759	-2.030477702	0.305270492	0.210548391	-0.272506724
ENSMUSG00000029110	1.888022795	0.492569668	1.559268912	2.357536872	0.676761907	1.791237545
ENSMUSG00000029111	1.575063476	0.045331845	1.130437734	2.217104216	0.416958278	1.303853992
ENSMUSG00000045917	0.742143718	-0.915461578	0.318591546	1.802295364	1.18151877	0.564146946
ENSMUSG00000029119	2.631234858	1.689011742	2.535756708	3.353548243	1.330886012	2.682041901
ENSMUSG00000022836	2.118008912	1.003262127	1.941111435	2.189158539	1.412377245	2.570103458
ENSMUSG00000022837	-1.811803355	-3.674708482	-2.08327696	-2.583303892	-2.956754241	-2.646526693
ENSMUSG00000030068	-13.28771238	-4.85465228	-13.28771238	-13.28771238	-13.28771238	-13.28771238
ENSMUSG00000030069	-13.28771238	-13.28771238	-3.913009946	-1.578532925	-3.787178017	-13.28771238
ENSMUSG00000022833	-2.420140458	-4.865904389	-2.428679978	-1.092928213	-3.886270814	-2.03305022
ENSMUSG00000022831	5.325286448	4.535593962	4.991167408	6.118474586	4.929744528	5.746504906
ENSMUSG00000030062	2.728829033	1.623603928	2.564168356	3.63238726	1.648383518	2.918159016
ENSMUSG00000030060	0.201932203	-1.799436548	-0.680975138	1.503062306	-0.439519861	1.077248145
ENSMUSG00000030061	1.219412236	-0.293242617	0.892061728	1.890718896	-0.128685954	1.537525851
ENSMUSG00000030067	1.958141247	0.408979397	1.361198111	2.34663452	0.455782623	2.322544038
ENSMUSG00000022838	-3.094191112	-3.957422797	-2.781047694	-1.76725563	-13.28771238	-2.34484846
ENSMUSG00000059060	-13.28771238	-13.28771238	-3.803762012	-13.28771238	-13.28771238	-13.28771238
ENSMUSG00000058331	-0.089315447	-1.455815539	-0.725805651	0.686887589	-2.058860942	-0.204530989
ENSMUSG00000024054	1.207406807	0.172271485	1.06012522	2.081193512	-0.394159229	1.767533438
ENSMUSG00000060336	-3.450093048	-13.28771238	-1.45981784	-2.123365057	-4.331293923	-2.70089017
ENSMUSG00000022292	0.612702041	-1.430569136	0.118769631	1.093104515	-2.076668925	1.15462176
ENSMUSG00000022297	-1.555473038	-4.875330175	-13.28771238	-3.423069222	-13.28771238	-2.264793149
ENSMUSG00000022295	2.607762614	1.006603097	2.184189086	3.335968009	1.604961745	2.12879536
ENSMUSG00000022299	0.059042976	-0.142213341	-1.074866564	0.234700852	-1.823115332	-0.360993102
ENSMUSG00000047466	0.42908938	-0.145593625	0.42054591	1.622404835	-1.815610323	0.709427288
ENSMUSG00000037593	-13.28771238	-13.28771238	-5.074459124	-4.062622893	-13.28771238	-13.28771238
ENSMUSG00000037594	-3.902974981	-13.28771238	-1.913135421	-1.314064764	-2.786669317	-3.738328461
ENSMUSG00000033773	0.232023788	-0.710107595	-0.632029653	0.513385215	-0.374807927	0.930288469
ENSMUSG00000033777	3.045932002	1.422734385	2.727707708	3.53475862	1.718946685	2.947778442
ENSMUSG00000030089	0.490797449	-0.913843827	0.289623628	0.888838867	-0.806620752	0.609865241
ENSMUSG00000045288	-13.28771238	-13.28771238	-4.697672527	-13.28771238	-13.28771238	-13.28771238
ENSMUSG00000045282	2.341315263	3.514532062	3.234577622	2.728486421	2.718645442	2.258269053
ENSMUSG00000045287	0.168911006	-1.841783549	-0.270221791	0.646692021	-2.082370421	-0.03542366
ENSMUSG00000045284	-13.28771238	-13.28771238	-13.28771238	-4.778154404	-13.28771238	-13.28771238
ENSMUSG00000032288	3.190654782	2.805585391	3.091913986	3.766714056	2.473193812	3.440420783
ENSMUSG00000032289	-13.28771238	-5.630777802	-5.192000047	-13.28771238	-13.28771238	-5.601798979
ENSMUSG00000032285	3.501523388	3.385095373	3.707571638	3.62065293	3.11346889	2.908115382
ENSMUSG00000032280	2.446708611	1.24745063	1.944597853	3.261872807	1.243735254	2.564377197
ENSMUSG00000032281	0.608969957	-0.980906963	-0.070894453	2.058758706	-0.89229706	0.102512105
ENSMUSG00000008153	-2.694558816	-5.139602951	-3.287590211	-4.271917027	-13.28771238	-13.28771238
ENSMUSG00000018809	-0.381196553	-1.945510449	-0.136013437	-0.321007696	-1.263568444	-0.524419618
ENSMUSG00000018800	-5.476987224	-13.28771238	-4.167448433	-5.471264026	-6.354107125	-3.994318366
ENSMUSG00000005501	-1.144523549	-5.395317265	-1.844746042	-1.104836122	-2.83369898	-1.371906897
ENSMUSG00000005505	-0.617873996	-13.28771238	-2.625748804	-0.911635519	-3.4989938	-1.452820814
ENSMUSG00000005506	2.51238737	1.289430677	2.262839939	3.039192456	1.671369111	2.630596937
ENSMUSG00000097731	-3.81575664	-13.28771238	-13.28771238	-13.28771238	-13.28771238	-13.28771238
ENSMUSG00000078126	-13.28771238	-0.871608714	-1.01588299	-13.28771238	-1.889626369	-13.28771238
ENSMUSG00000020022	2.845289717	3.322078923	3.09977677	3.363680705	2.778335703	3.304907121
ENSMUSG00000020027	-1.635007317	-3.498066575	-2.643098086	-0.40712298	-2.517159756	-1.733130561
ENSMUSG00000031889	0.257873837	-1.15870778	-0.000624844	1.070925526	-0.762036059	0.285247661
ENSMUSG00000047669	-3.064194003	-1.929093735	-4.07151762	-2.059051113	-3.945706803	-1.092858887
ENSMUSG00000097737	-2.138361906	-2.22495708	-3.952660708	-3.938389872	-4.824788068	-4.77751024
ENSMUSG00000031883	-13.28771238	-13.28771238	-13.28771238	-2.674229702	-13.28771238	-2.515195012
ENSMUSG00000031880	1.131811129	-0.02780557	-1.309400622	1.026533552	-0.698083611	-0.288161418
ENSMUSG00000031887	1.717267009	1.022977069	1.445697585	2.287786048	0.89366408	2.078534118
ENSMUSG00000031885	3.437706771	1.518677721	3.125461545	3.939320186	2.19611345	3.322828849
ENSMUSG00000089453	-13.28771238	-13.28771238	-13.28771238	-1.007194591	-13.28771238	-13.28771238
ENSMUSG00000032420	-0.952325689	-2.73342502	-0.960868137	-0.226795205	-2.751701115	-1.016915135
ENSMUSG00000032422	0.122318039	-1.98249444	-0.457317223	0.128066263	-0.705661814	-0.82815595
ENSMUSG00000032423	1.139961049	-0.242642865	0.927068854	1.77970967	0.053145745	1.227968027
ENSMUSG00000032425	-0.006783819	-1.063514359	-0.314853698	0.168873316	-1.304140374	-0.318307308
ENSMUSG00000021371	2.403074589	1.815177477	2.913896509	2.847700348	1.74295244	3.210515738
ENSMUSG00000031734	-13.28771238	-4.213955087	-13.28771238	-2.345910463	-13.28771238	-4.184886912
ENSMUSG00000031731	1.713011294	0.826667594	1.73346644	2.427607914	0.295965429	1.983752015
ENSMUSG00000031730	-0.984942177	-2.907280779	-1.052366308	-0.16374195	-2.189028223	-0.820093399
ENSMUSG00000031732	-0.431666534	-0.910541826	0.248787085	0.58863033	-0.606953537	0.288351775
ENSMUSG00000028243	-0.998680083	-2.755320804	-0.093088474	0.164450374	-2.259319528	-1.446672347
ENSMUSG00000028247	-1.743471391	-4.412475962	-0.652736146	-0.297455887	-2.111288278	-0.685758049
ENSMUSG00000028246	-13.28771238	-5.887315601	-6.030719603	-2.118372519	-13.28771238	-5.85836458
ENSMUSG00000028245	2.316083892	1.570738821	2.197218859	2.930196487	1.494238518	2.32699199
ENSMUSG00000034765	2.46744045	0.768680594	1.739814281	3.614350959	1.650817849	2.212786211
ENSMUSG00000034764	-1.036634092	-2.359863006	-0.256805906	0.553879448	-1.378516947	-1.523712285
ENSMUSG00000028249	5.11822542	4.438533468	5.408038734	5.334008809	4.771642975	5.438947322
ENSMUSG00000028248	1.32023467	0.04826843	1.174917953	1.694970133	-0.913304169	1.240810358
ENSMUSG00000034761	0.936828915	-0.479083044	0.617515943	1.029377811	1.130524636	0.719850128
ENSMUSG00000034762	-13.28771238	-13.28771238	-13.28771238	-13.28771238	-4.712452256	-13.28771238
ENSMUSG00000074813	2.285540585	1.595346077	2.483443563	3.185782471	2.609455115	3.384170729
ENSMUSG00000074811	0.186478404	-0.677659656	0.547140064	1.388552691	-0.374063694	0.673249806
ENSMUSG00000021376	-13.28771238	-3.766658343	-2.327238628	-1.576274092	-2.785916275	-2.153896912
ENSMUSG00000074818	-13.28771238	-13.28771238	-5.003447444	-13.28771238	-13.28771238	-2.249010371
ENSMUSG00000065341	-13.28771238	-13.28771238	0.261649687	-13.28771238	-13.28771238	-13.28771238
ENSMUSG00000081223	-0.804808834	-13.28771238	-0.398377326	-1.383898078	-1.272205282	-13.28771238
ENSMUSG00000081228	-13.28771238	-13.28771238	-13.28771238	-1.388197092	-13.28771238	-13.28771238
ENSMUSG00000052234	-13.28771238	-13.28771238	0.963461487	0.585459084	-4.300071404	-13.28771238
ENSMUSG00000020873	2.387523881	2.244308747	2.471096425	2.653657673	1.927946526	2.110703879
ENSMUSG00000050304	-13.28771238	-13.28771238	-13.28771238	-3.413625888	-13.28771238	-13.28771238
ENSMUSG00000000028	-0.05138486	-1.680848551	0.65990492	0.674196878	-2.020941971	-2.388399534
ENSMUSG00000048756	2.944634503	2.719180811	2.851394484	3.279880684	2.289920786	3.242404895
ENSMUSG00000048755	0.812057099	-1.430389873	-0.311867304	0.640938437	-0.448870158	1.083837809
ENSMUSG00000001999	-0.088136418	-0.662796811	0.055308053	1.271155698	0.251693419	0.228716049
ENSMUSG00000001995	0.316361281	-1.331904735	-0.436846334	0.859730454	-1.12784856	0.359931153
ENSMUSG00000019866	1.941462631	0.936082349	1.798472238	2.771911026	0.385815409	2.223692523
ENSMUSG00000019864	3.710184685	2.987125858	4.008204232	4.09686049	3.501226519	4.434326837
ENSMUSG00000019863	-0.227306625	-1.614837609	-0.235849728	0.424743754	0.067009571	0.937479424
ENSMUSG00000019861	1.07199627	-1.771643854	0.867911782	1.370928554	-1.37501313	1.701814334
ENSMUSG00000020875	-4.32890015	-13.28771238	-13.28771238	-13.28771238	-13.28771238	-13.28771238
ENSMUSG00000019868	0.89844455	-0.688108472	0.237868695	1.414364764	-0.028410217	1.376460222
ENSMUSG00000030399	-13.28771238	-13.28771238	-13.28771238	-3.461253838	-13.28771238	-13.28771238
ENSMUSG00000096096	-1.497453731	-13.28771238	-1.505995417	0.829896886	-1.38001598	-1.332618107
ENSMUSG00000048281	-13.28771238	-13.28771238	-3.386251471	-13.28771238	-13.28771238	-13.28771238
ENSMUSG00000048280	-1.650118223	-3.628504991	-1.111315691	-1.175011273	-13.28771238	-0.279065536
ENSMUSG00000048285	-0.48747834	-1.881905578	-0.874471829	0.309597922	-1.163436952	-0.853055099
ENSMUSG00000073139	0.872802734	-0.073828422	0.338225154	1.168043522	-0.479090625	0.452746478
ENSMUSG00000073131	-0.028777507	-1.892630964	-0.59667802	-0.245397331	-0.963641121	0.328714882
ENSMUSG00000004344	-13.28771238	-13.28771238	-13.28771238	-2.704400522	-13.28771238	-13.28771238
ENSMUSG00000037902	4.298442551	2.802708747	4.042807005	4.798584446	3.446132673	4.055899194
ENSMUSG00000041623	0.365110722	-0.914008987	0.415456463	0.785868635	-1.517118705	0.46858204
ENSMUSG00000037904	-0.927000894	-2.491145656	-1.176501302	-0.534294397	-2.509423643	-1.140589122
ENSMUSG00000037905	1.030412825	-0.056142288	0.783369825	1.461449169	0.188580379	0.856095426
ENSMUSG00000033487	0.847746504	-1.058095473	0.464831253	1.410686866	-0.915947327	1.23205251
ENSMUSG00000037907	-1.738114579	-2.771777381	-2.915975781	-2.317090578	-2.205423299	-1.573286941
ENSMUSG00000041629	4.80054567	5.094105282	5.429068667	4.654572587	5.184833417	5.349173329
ENSMUSG00000015980	-3.828488273	-13.28771238	-3.837020205	-2.016851658	-13.28771238	-13.28771238
ENSMUSG00000015981	-2.17002881	-4.032557348	-1.009006945	1.358688749	-2.467447987	-0.198278144
ENSMUSG00000045136	3.308784361	2.225390071	2.808998217	2.978011393	2.356846169	2.646821356
ENSMUSG00000108658	-3.273240388	-13.28771238	-2.282477928	-13.28771238	-13.28771238	-13.28771238
ENSMUSG00000103715	-0.23279099	-0.944921743	-0.241334089	-0.589564748	-1.285064313	-3.236645393
ENSMUSG00000036054	-0.589554004	-1.775447289	-0.523145821	0.0941847	-2.452402846	-0.083701686
ENSMUSG00000036057	0.951361764	-0.19289791	0.20590254	1.50189222	-0.252999404	1.291797261
ENSMUSG00000103711	0.823149764	-1.04087698	0.037057153	0.051348624	-0.322316186	-0.596796462
ENSMUSG00000049882	2.241731453	0.45156497	2.233187528	2.584508741	1.755141969	2.112882716
ENSMUSG00000036052	-0.836584094	-1.700614809	-1.223560544	0.534656064	-1.512509607	-0.787190369
ENSMUSG00000000365	-13.28771238	-13.28771238	-3.753437047	-3.73916337	-13.28771238	-13.28771238
ENSMUSG00000094483	2.170588401	0.650808141	2.40191092	3.087473734	0.536312082	2.844602775
ENSMUSG00000050891	1.669760321	1.805514187	1.895674896	1.945590344	1.400216117	1.995095454
ENSMUSG00000050890	-0.079911297	-1.669671834	0.614504598	0.821429942	-1.218598157	0.41354689
ENSMUSG00000108652	-13.28771238	-13.28771238	-3.064625102	-13.28771238	-13.28771238	-13.28771238
ENSMUSG00000030609	0.303379834	-0.724239517	-0.468042416	0.45595824	-0.801408442	0.15277049
ENSMUSG00000086117	-2.358817882	-13.28771238	-13.28771238	-13.28771238	-13.28771238	-1.1943483
ENSMUSG00000063611	-13.28771238	-13.28771238	-13.28771238	-0.569690392	-13.28771238	-13.28771238
ENSMUSG00000069515	-0.98357345	-0.362488495	1.078054808	1.021961047	-0.380774463	-2.140271085
ENSMUSG00000069516	9.111102639	7.946631809	9.393549013	9.663645753	8.610706372	8.968925775
ENSMUSG00000069518	-13.28771238	-13.28771238	-0.295775314	-13.28771238	-13.28771238	-13.28771238
ENSMUSG00000007891	6.902095745	6.113567976	6.904527392	7.777240509	6.89698062	6.937711442
ENSMUSG00000042628	0.780772582	-0.696296547	0.626387095	1.944016131	0.752392988	1.15208402
ENSMUSG00000007892	12.74909837	12.74685484	12.97484904	12.76331819	12.44552933	12.1563009
ENSMUSG00000042625	1.386516207	0.308556167	1.060370997	2.148089385	-0.021646211	1.847156546
ENSMUSG00000104989	0.605771285	-13.28771238	-13.28771238	-13.28771238	-13.28771238	-13.28771238
ENSMUSG00000042626	1.944664451	0.860897972	1.875459405	2.817129665	0.353258299	1.798189219
ENSMUSG00000086119	-13.28771238	-13.28771238	-13.28771238	-4.85895714	-13.28771238	-13.28771238
ENSMUSG00000042622	-13.28771238	-3.913240804	-4.057314214	-4.043045034	-2.932602468	-1.885761111
ENSMUSG00000080814	-13.28771238	-1.937157935	-2.081401862	-13.28771238	-13.28771238	-13.28771238
ENSMUSG00000002319	0.818973545	-0.300429673	0.027300619	0.80509428	-0.185465086	0.607302733
ENSMUSG00000043391	-0.050727724	-0.807951424	0.825182942	-0.082450355	-0.089373265	1.220979548
ENSMUSG00000056071	8.838139075	8.910783816	9.491462528	10.61382005	9.143517999	9.363786431
ENSMUSG00000056076	3.350482249	2.491644953	2.988605375	3.957308309	2.729191628	3.268447951
ENSMUSG00000104986	-13.28771238	-13.28771238	-13.28771238	-1.971539398	-13.28771238	-1.812467625
ENSMUSG00000080574	0.079267228	0.215012902	-13.28771238	-13.28771238	-13.28771238	1.829013388
ENSMUSG00000053541	2.156724004	0.141271081	1.827820601	2.419242787	-1.329297709	2.578370835
ENSMUSG00000072898	-1.88105784	-13.28771238	-1.889598789	-13.28771238	-13.28771238	-13.28771238
ENSMUSG00000039145	1.716902755	-0.109946476	1.013600443	2.330082825	0.115013859	1.688058722
ENSMUSG00000039148	1.591199031	0.653000256	1.102048411	2.444923302	0.951551876	1.768045764
ENSMUSG00000043572	-1.012010098	-1.876013488	-0.698682918	-0.503847399	-1.020069746	-0.847161904
ENSMUSG00000016510	-1.740460634	-1.60474599	-2.163877742	-0.232524177	-2.400318926	-0.768462464
ENSMUSG00000001039	-13.28771238	-13.28771238	-13.28771238	-13.28771238	-3.520410616	-3.473054123
ENSMUSG00000021109	1.527805563	0.336265765	1.370875367	2.768261868	0.677495746	2.055239937
ENSMUSG00000021108	2.500087753	1.451448371	2.307122725	3.753749211	1.061207646	1.80248675
ENSMUSG00000096255	3.6798292	1.718758172	2.652437756	4.062644977	2.574919338	3.037360209
ENSMUSG00000054321	-1.244277996	-3.195002916	-0.880929434	-0.625671568	-2.628757975	-0.079587735
ENSMUSG00000021103	-0.696063262	-2.090439245	-1.235016204	-0.805773258	-4.276468522	-1.42411499
ENSMUSG00000001034	0.388638049	-0.212512636	0.314511412	1.242334485	0.262192165	0.585212486
ENSMUSG00000096252	-13.28771238	-3.099828214	-13.28771238	-13.28771238	-13.28771238	-13.28771238
ENSMUSG00000065158	-0.828298399	-13.28771238	-13.28771238	-13.28771238	-13.28771238	-13.28771238
ENSMUSG00000085790	-1.287056213	-13.28771238	-13.28771238	-0.281484203	-2.16928964	-13.28771238
ENSMUSG00000085793	0.789969149	-0.472705513	0.50842453	0.259702066	-0.95034688	1.141243856
ENSMUSG00000059669	1.603578682	0.154456273	1.332010003	1.779246992	0.223624711	1.468902661
ENSMUSG00000100174	-3.778922855	-13.28771238	-13.28771238	-13.28771238	-13.28771238	-13.28771238
ENSMUSG00000019478	0.02659199	-3.643342781	-1.204153741	1.082893282	-2.077863261	-1.615582797
ENSMUSG00000058537	-13.28771238	-13.28771238	-13.28771238	-3.929958428	-13.28771238	-13.28771238
ENSMUSG00000019470	2.196509468	1.048512716	1.33483247	2.571484825	1.364629695	2.098356894
ENSMUSG00000019471	3.636777464	2.937765014	3.441613747	4.107978389	2.982669929	3.66897434
ENSMUSG00000051853	3.893140463	2.735805089	3.607260541	4.524250629	2.957911874	3.940114451
ENSMUSG00000051851	5.663421278	4.929241645	6.103544701	6.66462468	5.834329822	6.810037127
ENSMUSG00000086683	-13.28771238	-13.28771238	-13.28771238	-1.83179404	-13.28771238	-13.28771238
ENSMUSG00000086682	-0.350029621	-0.394838127	-0.860995904	-3.43037145	-1.997702385	-1.10256191
ENSMUSG00000086680	-13.28771238	-13.28771238	-1.325338193	-2.31069098	-2.199023464	-1.15195542
ENSMUSG00000086686	-13.28771238	-13.28771238	-13.28771238	-13.28771238	-2.303784163	-13.28771238
ENSMUSG00000062252	-3.286000419	-13.28771238	-13.28771238	-13.28771238	-13.28771238	-13.28771238
ENSMUSG00000062257	-13.28771238	-13.28771238	-13.28771238	-13.28771238	-13.28771238	-5.510017173
ENSMUSG00000087338	-13.28771238	-13.28771238	-13.28771238	-13.28771238	-1.547672772	-13.28771238
ENSMUSG00000087336	-2.93164227	-13.28771238	-13.28771238	-1.926446185	-1.229972889	-0.182737558
ENSMUSG00000087330	-0.824055927	-13.28771238	-2.417047252	-2.40276199	-13.28771238	-0.244223355
ENSMUSG00000087331	-13.28771238	-1.67314292	-1.232603565	-13.28771238	-2.690959505	-1.059218243
ENSMUSG00000084686	1.594319496	-13.28771238	-13.28771238	-13.28771238	-13.28771238	-13.28771238
ENSMUSG00000047875	-3.259190168	-13.28771238	-4.266337239	-2.931794004	-5.138013481	-3.094459736
ENSMUSG00000026011	-0.602938702	-2.466602242	-1.611261105	0.987626174	-1.485284261	-1.215550724
ENSMUSG00000086935	-13.28771238	-13.28771238	-13.28771238	-13.28771238	-13.28771238	-0.223539077
ENSMUSG00000057672	2.208143509	0.955674023	1.670299038	3.057064287	0.724404899	2.497196867
ENSMUSG00000086933	-13.28771238	-13.28771238	-13.28771238	-13.28771238	-3.479116586	-13.28771238
ENSMUSG00000082229	-4.266598527	-13.28771238	-3.27652346	-2.677743367	-13.28771238	-13.28771238
ENSMUSG00000026014	-2.931782934	-4.379083646	-3.524729415	-1.461074635	-4.881544938	-2.252743682
ENSMUSG00000082222	-13.28771238	-13.28771238	-13.28771238	-1.944069337	-13.28771238	-13.28771238
ENSMUSG00000027881	1.864800468	0.393639811	1.324949802	2.558590091	0.330268519	1.939480277
ENSMUSG00000027883	-0.127077482	-0.628683947	0.963830491	0.625841132	0.137207134	-0.447585494
ENSMUSG00000027884	0.165548938	-0.850564681	0.227388763	1.153086582	-0.868849696	0.467907756
ENSMUSG00000027889	0.691538174	-1.129408848	0.39350795	1.325286389	-0.711677429	0.426751512
ENSMUSG00000087088	-3.86486257	-13.28771238	-13.28771238	-0.691059322	-13.28771238	-13.28771238
ENSMUSG00000087089	0.165232551	-13.28771238	-13.28771238	-0.413917638	-13.28771238	-13.28771238
ENSMUSG00000081769	0.087418835	-1.913918789	-0.795479759	0.334154339	-1.932200188	-0.622084399
ENSMUSG00000105231	1.750109278	-13.28771238	3.741533069	1.755857859	1.867575528	4.499914882
ENSMUSG00000052798	1.301780339	0.484888563	1.293236581	1.985578905	0.267308203	1.01921364
ENSMUSG00000094733	-13.28771238	-13.28771238	-13.28771238	1.389087894	-13.28771238	-1.036502863
ENSMUSG00000092887	-13.28771238	1.848389686	-13.28771238	-13.28771238	-13.28771238	-13.28771238
ENSMUSG00000067702	-2.560531855	-3.424075872	-13.28771238	-1.970106581	-13.28771238	-13.28771238
ENSMUSG00000107383	3.222550246	2.991528538	1.991634541	3.971134901	2.248886859	3.942638946
ENSMUSG00000023994	1.248875301	-0.179164997	1.292417901	2.097871545	-0.473050863	0.955662377
ENSMUSG00000023995	7.047555537	6.897897659	5.798363896	6.274631166	7.037537798	6.178237895
ENSMUSG00000023992	-0.144610116	-1.437464167	-0.375518958	0.404230491	0.676397272	0.978363062
ENSMUSG00000091512	1.318658529	-0.130445943	1.057738728	1.879356414	0.34426145	0.976593632
ENSMUSG00000023990	2.076044025	0.834879172	1.597434516	2.659008254	1.453992535	2.588836708
ENSMUSG00000023991	1.432286167	0.700529721	0.852611797	2.395780639	0.206939595	1.691133151
ENSMUSG00000071158	-13.28771238	-13.28771238	-2.975199557	-2.960917883	-13.28771238	-13.28771238
ENSMUSG00000093919	-13.28771238	-13.28771238	-13.28771238	-1.335743159	-13.28771238	-13.28771238
ENSMUSG00000027947	2.695653716	1.304588245	1.929146452	2.935040625	1.093664028	2.295206762
ENSMUSG00000076652	4.257033923	2.338365059	1.953063649	2.414805278	1.204633577	3.190596249
ENSMUSG00000106387	-0.485619856	-13.28771238	-13.28771238	-13.28771238	-13.28771238	-13.28771238
ENSMUSG00000076655	1.474483865	-1.559309874	1.755437188	-0.689511616	0.743990787	3.2242895
ENSMUSG00000107962	-0.3345321	-1.520470242	-0.495057886	0.993035301	-13.28771238	0.508338919
ENSMUSG00000040351	1.522817332	-0.568671443	1.214724897	1.897788402	-0.037687081	1.451465147
ENSMUSG00000025402	-0.353987764	-0.803124973	-0.140164851	0.388652384	-0.406436334	0.164473136
ENSMUSG00000095519	0.357861547	-0.506288162	2.256125657	1.363553785	0.797229688	1.844596847
ENSMUSG00000084416	0.644939343	1.950567342	0.443763966	1.820561675	1.221810155	-1.189944128
ENSMUSG00000040350	-0.447783041	-2.4990331	-1.565721289	-0.373331438	-1.987050478	-0.116933804
ENSMUSG00000030428	-5.633938756	-13.28771238	-5.642440309	-5.628218495	-13.28771238	-13.28771238
ENSMUSG00000097619	-3.854007613	-13.28771238	-4.860442325	-13.28771238	-13.28771238	-4.687493367
ENSMUSG00000097612	-13.28771238	-13.28771238	-13.28771238	-13.28771238	-13.28771238	-0.725631143
ENSMUSG00000061702	-4.790391851	-13.28771238	-3.800921629	-3.786648595	-3.675076112	-13.28771238
ENSMUSG00000085242	-13.28771238	-13.28771238	-13.28771238	-2.622902274	-13.28771238	-13.28771238
ENSMUSG00000085246	-13.28771238	-13.28771238	-13.28771238	-3.600911017	-13.28771238	-3.441962977
ENSMUSG00000037300	0.503408211	-0.689028884	-0.115806933	1.188785398	-0.877209809	0.506320142
ENSMUSG00000026829	-13.28771238	-3.24965905	-0.810118475	-1.380665386	-13.28771238	-13.28771238
ENSMUSG00000108199	-13.28771238	-13.28771238	-13.28771238	-2.228401741	-13.28771238	-13.28771238
ENSMUSG00000026821	-0.164060102	-1.366893591	-0.791425973	0.196747838	-1.887520512	-0.425413134
ENSMUSG00000026820	-0.846666331	-2.584771218	-1.144657518	-0.130525727	-2.018378219	-1.234247761
ENSMUSG00000026822	1.368968122	2.284574	4.190876317	4.051890723	3.409526682	1.893373102
ENSMUSG00000026825	-4.356873812	-13.28771238	-13.28771238	-13.28771238	-13.28771238	-13.28771238
ENSMUSG00000026827	0.54985223	0.100683665	0.560416228	1.769669546	-0.391481152	0.789678809
ENSMUSG00000026826	-4.984340694	-3.851073365	-13.28771238	-1.660781641	-4.867228243	-2.016096514
ENSMUSG00000041064	-1.641472121	-3.37913164	-0.861708312	-0.571828741	-2.398161114	-2.350775687
ENSMUSG00000020279	-3.272949069	-5.133513174	-4.28008276	-1.180805588	-13.28771238	-3.522842939
ENSMUSG00000020277	1.582895139	-0.109758932	0.588338023	1.48710917	-0.031840137	1.061295204
ENSMUSG00000020275	1.886800623	0.198495115	2.024232278	2.347104581	0.271831025	2.591398412
ENSMUSG00000020272	4.275702199	3.272862376	4.182102822	5.192492499	2.97936829	4.519162682
ENSMUSG00000020273	0.897146269	-1.288748839	0.321599549	1.61435958	-1.49962676	0.166413635
ENSMUSG00000020271	1.907565638	1.204410161	1.887617304	2.517073489	1.058749172	2.002621353
ENSMUSG00000035951	-13.28771238	-13.28771238	-13.28771238	-13.28771238	-2.347326521	-13.28771238
ENSMUSG00000105955	-13.28771238	-13.28771238	-13.28771238	-13.28771238	-1.322967368	-13.28771238
ENSMUSG00000105957	-1.962025113	-13.28771238	-4.290234052	-0.819080479	-4.164456452	-2.533837566
ENSMUSG00000035953	1.357724913	-0.091382233	0.811549929	1.544039089	0.192864713	1.660097408
ENSMUSG00000027699	-0.309362987	-1.560381396	0.054021874	0.539580734	-2.693638864	-1.324872945
ENSMUSG00000027698	0.569902563	-0.701377463	0.537513922	1.303086735	-0.488372457	0.476476686
ENSMUSG00000027695	-2.855496056	-4.524812667	-3.862983991	-2.750285119	-3.375003369	-2.797572765
ENSMUSG00000027692	1.460046789	-0.206231028	1.335740457	2.000032821	0.281494563	1.807530903
ENSMUSG00000035773	-3.042931929	-13.28771238	-1.829760185	-13.28771238	-4.508327249	-1.878711178
ENSMUSG00000057402	-3.073593562	-13.28771238	-13.28771238	-13.28771238	-13.28771238	-13.28771238
ENSMUSG00000041390	0.070304791	-2.023785514	-0.2839759	1.200524002	-1.572746133	-0.651069656
ENSMUSG00000041396	0.135368703	-0.429250155	-0.1141587	0.347550366	-1.447339283	-0.078242341
ENSMUSG00000035851	0.461052038	-1.110802476	0.462288863	1.255768739	-0.178148777	0.625920335
ENSMUSG00000041423	-13.28771238	-1.112083051	-2.670815492	-13.28771238	-3.129420238	-13.28771238
ENSMUSG00000041420	-1.311351725	-1.912374291	-0.735051264	0.230214839	-1.70834185	-1.298478384
ENSMUSG00000041426	-0.566656396	-2.622868292	-1.051553171	-0.473458172	-2.278775222	-1.942004407
ENSMUSG00000041429	-1.493452928	-2.941954689	-1.501994622	-0.265544586	-1.960790376	0.671111029
ENSMUSG00000077212	0.676156099	-13.28771238	-13.28771238	-13.28771238	-13.28771238	0.841025964
ENSMUSG00000036295	4.545583383	-0.593950841	4.511992005	4.055440808	3.42318041	4.924671999
ENSMUSG00000036292	0.758480656	-1.690343508	-0.08007122	0.536833074	-0.386980762	0.797827095
ENSMUSG00000036291	0.414506484	-0.494034743	0.753862991	1.441895164	-0.424869749	1.058514959
ENSMUSG00000036299	4.63837931	3.959696381	4.905776114	5.037790509	4.844974031	5.234119433
ENSMUSG00000102600	-2.160601573	-13.28771238	-2.169141848	-0.833312823	-13.28771238	-1.99579162
ENSMUSG00000102602	-1.850108813	-2.228767875	-2.180447126	-0.844621185	-13.28771238	-2.421941681
ENSMUSG00000102608	-13.28771238	-13.28771238	-2.421288206	-13.28771238	-13.28771238	-13.28771238
ENSMUSG00000063931	3.202774292	3.897257202	1.232750053	3.296749238	2.468352934	2.259753024
ENSMUSG00000078537	-2.854272007	-13.28771238	-13.28771238	-2.848527405	-1.737364938	-2.689505066
ENSMUSG00000078532	-13.28771238	-13.28771238	-13.28771238	-13.28771238	-3.360811891	-13.28771238
ENSMUSG00000029322	6.1958423	5.26200257	6.812258078	6.544539117	6.122697146	7.001983454
ENSMUSG00000029328	3.385840846	0.899610497	2.89990869	3.878058245	2.020831731	3.342296994
ENSMUSG00000029095	-13.28771238	-5.641820312	-13.28771238	-2.456330754	-4.079925625	-13.28771238
ENSMUSG00000029094	-3.042704041	-3.683887701	-4.633813796	-1.867693003	-5.504820596	-2.141411503
ENSMUSG00000029097	-1.398230566	-3.845739716	-0.821937425	-0.518186378	-3.864001589	-0.570551981
ENSMUSG00000029096	-4.115522172	-3.395785377	-13.28771238	-5.107294691	-3.41405434	-3.366694043
ENSMUSG00000029090	-4.400014284	-4.848106659	-3.410073072	-3.658526073	-4.866341985	-13.28771238
ENSMUSG00000029093	-2.404418039	-5.960849658	-3.52753872	-2.639542111	-3.401664168	-2.480505137
ENSMUSG00000029092	-13.28771238	-13.28771238	-5.226423952	-13.28771238	-13.28771238	-13.28771238
ENSMUSG00000003200	2.888095699	1.640551782	2.480462	3.794299687	1.931583052	2.485940987
ENSMUSG00000029098	0.800719149	-0.129249994	0.239060702	1.418708889	-0.247060575	0.737070942
ENSMUSG00000003206	0.975699451	0.526521686	1.256648981	1.669476189	-0.076677156	0.292626587
ENSMUSG00000058385	1.100215742	0.236028886	1.261589516	2.498240156	-0.197254033	2.512980851
ENSMUSG00000034353	1.343653399	1.762330981	2.83757297	3.566588197	2.93789868	3.811049217
ENSMUSG00000034354	4.321601374	4.492181801	4.631333115	4.959733378	5.221023878	4.496170851
ENSMUSG00000070369	-2.332835888	-5.000534136	-1.564072771	0.034896766	-3.022275621	-2.168034769
ENSMUSG00000026125	-2.381715097	-13.28771238	-3.389498603	-1.05449064	-0.457444526	-1.217252076
ENSMUSG00000026126	4.991762635	3.686061623	5.252043466	5.448476377	5.133137098	6.190171729
ENSMUSG00000026127	0.239682018	-1.468632031	-0.680216412	0.985994789	-0.33185988	0.560188161
ENSMUSG00000026121	-2.581400924	-3.030290102	-1.368043913	-0.353939097	-3.0485634	-1.831908846
ENSMUSG00000026123	1.111438275	-0.620011049	0.820509358	1.532207634	-0.3242319	0.940977655
ENSMUSG00000021666	-0.830459963	-0.856968696	-0.511000838	0.19042541	-1.267488422	-0.760749684
ENSMUSG00000021665	3.190654782	2.305052461	3.504035685	4.057300788	2.449490846	3.506473189
ENSMUSG00000021662	-13.28771238	-13.28771238	-5.615177778	-2.60709454	-5.48975565	-13.28771238
ENSMUSG00000021660	5.247975952	4.744754436	5.277979348	5.482877646	5.102969546	4.882651969
ENSMUSG00000021661	1.595825749	-0.058390738	1.687972689	2.215203095	0.695849262	1.268321146
ENSMUSG00000021668	-0.820249424	-3.346243297	-0.828792017	0.329749272	-2.628141808	-0.511029051
ENSMUSG00000021669	1.567757297	-0.26214469	1.451413989	2.550212233	0.577471627	1.755531376
ENSMUSG00000057531	1.901891776	0.337285588	1.562152013	2.552961625	0.903922661	1.588733454
ENSMUSG00000022314	3.662402265	2.447678007	3.608706555	4.70996531	2.2426252	3.909742246
ENSMUSG00000022313	0.77311196	-0.712466481	0.44266149	1.264263179	-0.7307518	1.107899093
ENSMUSG00000022312	6.410728472	5.905978629	6.208056053	7.270993602	6.16859072	6.780096752
ENSMUSG00000057534	-1.703708767	0.43168612	-1.127445166	-13.28771238	-1.586275911	-0.954057144
ENSMUSG00000073448	0.981258695	-13.28771238	0.557702027	1.794330883	-0.901075339	2.468019401
ENSMUSG00000030921	3.935623027	2.101096849	3.442201278	4.195742506	2.389691113	4.070186179
ENSMUSG00000030924	-0.701607909	-3.503047471	-1.063722016	-0.412108857	-3.106691628	-1.153313375
ENSMUSG00000037656	0.334747868	-1.377230684	0.20068402	-0.369924714	-0.717584669	0.329702883
ENSMUSG00000037652	-0.095682103	-1.345001956	-0.349309073	1.209182897	-1.977798292	0.623725827
ENSMUSG00000019278	-13.28771238	-13.28771238	-13.28771238	-3.124925179	-13.28771238	-13.28771238
ENSMUSG00000107114	-13.28771238	-13.28771238	-1.519911422	-13.28771238	-13.28771238	-13.28771238
ENSMUSG00000008690	2.397163067	1.383722897	2.201922216	2.844793231	1.649878638	2.23594215
ENSMUSG00000034300	1.739530958	-0.053051366	1.115153741	2.120014487	0.781753148	1.57636155
ENSMUSG00000033520	-13.28771238	-13.28771238	-4.14562606	-13.28771238	-13.28771238	-13.28771238
ENSMUSG00000033526	-2.439322135	-2.303634474	-2.094395767	-1.019026197	-2.321913722	-2.196561257
ENSMUSG00000089635	-3.611266728	-13.28771238	-13.28771238	-13.28771238	-13.28771238	-13.28771238
ENSMUSG00000102516	-13.28771238	-13.28771238	-4.974673563	-13.28771238	-13.28771238	-13.28771238
ENSMUSG00000031969	-0.018320082	-0.71254683	-0.939270796	0.631231886	-1.900457895	-0.268450301
ENSMUSG00000107868	-2.625606337	-2.489928363	-3.218659907	-2.205045347	-1.771569108	-1.72417502
ENSMUSG00000031967	1.208484777	0.087976273	0.358688503	1.718687515	0.454321347	0.675048023
ENSMUSG00000031960	1.325626122	0.582984793	0.564214893	2.262344595	0.935318968	1.375026582
ENSMUSG00000031962	-13.28771238	-13.28771238	-13.28771238	-4.466263206	-13.28771238	-13.28771238
ENSMUSG00000005312	2.924959603	1.855806952	2.869549636	3.594706093	2.39693356	3.397195898
ENSMUSG00000092571	-13.28771238	-2.002661012	-1.147221742	-13.28771238	-13.28771238	-13.28771238
ENSMUSG00000092572	-13.28771238	-3.049102371	-2.456841153	-2.764288149	-4.649921329	-13.28771238
ENSMUSG00000067929	1.811036503	-0.860339656	1.802492641	1.331374644	0.121242716	1.75352537
ENSMUSG00000018102	9.132643686	8.247720911	9.297591169	8.696320602	9.068141725	9.531475067
ENSMUSG00000031388	-0.926893487	-3.292495944	-1.437821346	-0.838698844	-1.726758444	-2.526991162
ENSMUSG00000031389	2.744737988	1.835696316	2.559466652	3.490834231	1.514621822	2.85777705
ENSMUSG00000031380	-13.28771238	-3.098631486	-13.28771238	-3.228524138	-13.28771238	-2.484975775
ENSMUSG00000031381	0.265889927	0.327642255	1.269258325	1.247331912	0.626189536	1.108788353
ENSMUSG00000035401	-0.522020526	-2.480821443	-1.252126971	0.41285634	-1.914408896	-0.889301878
ENSMUSG00000031383	-13.28771238	-13.28771238	-4.417914361	-4.403651906	-13.28771238	-2.661702136
ENSMUSG00000031385	-3.080492194	-5.524262706	-3.351817954	-3.659103159	-13.28771238	-3.178561068
ENSMUSG00000031386	2.590782443	1.776932054	2.369581422	3.570657325	0.640857658	3.139227215
ENSMUSG00000031387	-2.700351347	-2.149853524	-0.972584723	-0.192875339	-0.998568961	0.126687429
ENSMUSG00000039579	-13.28771238	-13.28771238	-6.580115728	-6.565958953	-13.28771238	-6.408256287
ENSMUSG00000011306	1.968073144	1.559522637	2.039697601	2.931983749	1.382542945	2.307442761
ENSMUSG00000011305	-4.026867361	-3.891320641	-13.28771238	-1.701074978	-1.326427033	-13.28771238
ENSMUSG00000031217	-1.432905186	-1.811603465	-1.76327712	0.005557129	-2.315107024	-0.782740087
ENSMUSG00000089790	-1.473280688	-13.28771238	-13.28771238	-13.28771238	-13.28771238	-13.28771238
ENSMUSG00000044854	-1.729448074	-3.177824969	-1.737989338	-0.986926242	-0.197254033	0.756966531
ENSMUSG00000043807	-1.20134665	-2.065316573	-0.402676895	-0.388385918	-3.082985829	0.422740422
ENSMUSG00000044857	2.450917332	1.001758432	1.797719589	2.7175282	1.200272224	2.143315447
ENSMUSG00000043801	1.045984407	1.422734385	1.278438002	1.67973954	1.404446737	1.210856476
ENSMUSG00000097056	-1.63527967	-2.820878309	-0.965918281	-0.781734203	-2.839153639	-0.985135857
ENSMUSG00000097057	-2.500703094	-3.948495318	-5.090103902	-2.757829352	-2.646181215	-3.91941815
ENSMUSG00000004994	0.187548956	-0.454229703	-0.235989419	0.652694409	-1.279720312	0.291019259
ENSMUSG00000004996	-0.870785219	-0.841947707	0.267368089	0.819279627	-0.653816785	-0.60641411
ENSMUSG00000097059	0.592745465	1.143510543	2.169100273	1.849977338	0.902841643	2.49452061
ENSMUSG00000096988	-3.739857965	-13.28771238	-13.28771238	-13.28771238	-3.62253909	-13.28771238
ENSMUSG00000096981	-3.466996245	-3.331381586	-1.15488717	-3.461253838	-1.765669685	0.866291324
ENSMUSG00000096980	-2.516387457	-3.379952505	-2.939687408	-2.925405462	-1.814273564	-4.349389671
ENSMUSG00000096983	-2.228945559	-3.092632884	-1.652749945	-13.28771238	-3.110905519	-1.064440674
ENSMUSG00000096982	6.04283373	-13.28771238	-13.28771238	5.755919462	6.142854216	5.903415367
ENSMUSG00000096987	-13.28771238	-4.682717145	-13.28771238	-13.28771238	-13.28771238	-13.28771238
ENSMUSG00000096986	-13.28771238	-3.08298285	-13.28771238	-13.28771238	-13.28771238	-3.053885602
ENSMUSG00000040296	2.139431609	1.183297842	1.89956788	2.76338818	1.177609795	2.683269186
ENSMUSG00000040297	0.992886157	-0.632593781	0.77230355	1.828029208	0.057570017	1.305597113
ENSMUSG00000040298	-4.742971517	-13.28771238	-4.751492676	-3.154843188	-13.28771238	-13.28771238
ENSMUSG00000080984	-13.28771238	-13.28771238	-13.28771238	-0.654241761	-13.28771238	-13.28771238
ENSMUSG00000016239	-13.28771238	-13.28771238	-4.902561025	-2.891518799	-13.28771238	-13.28771238
ENSMUSG00000040165	-3.883282593	-13.28771238	-1.893421107	-2.87860293	-1.182653459	-13.28771238
ENSMUSG00000040167	0.953378927	-0.365317649	1.503542157	2.115955304	0.694299836	1.595278947
ENSMUSG00000003949	-13.28771238	-13.28771238	-13.28771238	-13.28771238	-13.28771238	-4.539615589
ENSMUSG00000003948	6.523721976	4.577963155	6.462117767	6.572003012	6.118676329	6.914444876
ENSMUSG00000001542	6.940699322	6.665393433	7.370971675	6.839247965	6.977328054	6.757169262
ENSMUSG00000089901	-4.408859481	-4.273376796	-13.28771238	-1.083944634	-13.28771238	-13.28771238
ENSMUSG00000024030	2.673957927	0.788297069	1.686600643	3.148790741	1.315951514	2.313059403
ENSMUSG00000098320	-13.28771238	-13.28771238	0.923436674	-13.28771238	-13.28771238	-13.28771238
ENSMUSG00000004446	2.855462219	0.095171099	3.066228431	3.238060632	1.430438181	3.076646442
ENSMUSG00000038717	10.10672306	10.13410484	10.63002735	9.942465002	9.841518483	10.24250975
ENSMUSG00000038712	2.129057718	0.72489492	2.026100449	2.407594051	1.145157539	2.332578922
ENSMUSG00000038718	-2.408035706	-4.439834176	-1.499399944	-1.250706435	-3.138058305	-1.606052836
ENSMUSG00000045075	-0.678052918	-3.000802185	-2.560445707	-2.546161239	-1.434893176	-1.972269565
ENSMUSG00000045071	-2.03953166	-3.317964997	-3.047475736	-1.711975328	-2.599852331	-1.936093641
ENSMUSG00000056153	-0.42265017	-1.06439146	-1.109148322	0.301840477	-0.935864128	0.223286334
ENSMUSG00000045078	1.176572478	0.156601352	0.655104908	1.815665519	-0.0798441	1.719069617
ENSMUSG00000008348	2.785066444	0.589693411	1.700596941	2.827340467	1.345090143	2.308408226
ENSMUSG00000060594	1.053528042	-0.209166118	1.859398533	0.52325477	-0.879432507	2.032817752
ENSMUSG00000024033	-13.28771238	-13.28771238	-0.610242799	1.519357357	-13.28771238	-13.28771238
ENSMUSG00000085853	-13.28771238	-13.28771238	-13.28771238	-0.586003951	-13.28771238	-13.28771238
ENSMUSG00000042474	5.571836058	4.480731526	4.92487084	5.345482778	4.825592576	6.300681039
ENSMUSG00000042476	2.050122702	2.312986755	2.807657323	2.323637762	2.559899359	2.751696235
ENSMUSG00000062866	-1.266471932	-2.918465853	-1.096717333	-0.242040636	-4.808266683	-0.49168308
ENSMUSG00000062861	-2.210095316	-3.295979822	-2.703793706	-0.842185518	-13.28771238	-0.852977713
ENSMUSG00000042472	1.124482226	-0.015314636	1.084231132	2.016029453	-0.474120963	0.895094307
ENSMUSG00000042473	0.174339173	-1.213258156	-1.035670856	0.885294911	-1.646466803	-0.376928742
ENSMUSG00000095362	-0.490089933	-0.716867578	-1.083493423	-0.194872067	-2.541907566	-1.494931282
ENSMUSG00000107867	-13.28771238	-13.28771238	-13.28771238	-13.28771238	-13.28771238	0.540920863
ENSMUSG00000103827	-13.28771238	-13.28771238	0.131600499	-13.28771238	-13.28771238	0.305009305
ENSMUSG00000003644	3.355675691	2.325747897	3.181432978	4.283180184	2.614115687	3.236211611
ENSMUSG00000103821	-0.412747131	-13.28771238	-3.87879106	-2.865570212	-13.28771238	-13.28771238
ENSMUSG00000071748	0.596868433	-1.210551577	0.302041771	0.958739832	-1.02242986	0.475452239
ENSMUSG00000053730	0.161441311	-1.439503995	0.830921215	1.775912432	0.204906504	0.759236571
ENSMUSG00000102546	-13.28771238	-13.28771238	-13.28771238	-1.643265045	-13.28771238	-13.28771238
ENSMUSG00000069727	-3.538194605	-4.984501615	-3.132112807	-3.532452519	-13.28771238	-2.151958234
ENSMUSG00000024037	-0.123714447	-1.81357709	-0.89398789	-0.27406763	-1.204009012	-0.659203895
ENSMUSG00000024098	1.205600412	-0.204506324	1.329154707	1.150810043	0.087514996	1.704199146
ENSMUSG00000069729	0.884730566	-0.277755997	0.322625358	1.890440094	-0.950804863	1.412156335
ENSMUSG00000095989	1.325626122	-13.28771238	-13.28771238	-13.28771238	-13.28771238	-13.28771238
ENSMUSG00000095981	0.832163	1.453319414	1.086640195	-0.483895603	-1.372003067	0.997033864
ENSMUSG00000010538	-13.28771238	-13.28771238	-1.54410799	-2.114573507	-13.28771238	-13.28771238
ENSMUSG00000069495	1.47294734	-0.41972285	1.149542956	2.06364113	0.203467145	1.798281135
ENSMUSG00000023206	-0.120141524	-3.982258489	-0.373767988	-0.590770329	-1.417480804	-0.200365439
ENSMUSG00000105272	-0.668533361	-13.28771238	-2.413503565	-0.177423952	-13.28771238	-0.655658876
ENSMUSG00000024778	1.855876636	0.126656447	1.032918835	2.581501714	0.548907171	2.103212132
ENSMUSG00000024777	3.741831037	4.467300744	2.821039457	2.972018958	3.9290083	4.300157829
ENSMUSG00000024776	-0.049629873	-1.305981931	0.356826855	0.938766825	-0.280057711	-0.277042183
ENSMUSG00000024774	-1.946893605	-3.809667563	-2.37028541	-0.619551415	-13.28771238	-2.196946179
ENSMUSG00000024772	4.437363483	4.81377452	4.493947932	4.841976815	4.202728019	4.825290168
ENSMUSG00000006599	1.62493386	-0.409088399	1.554991533	2.268095707	0.157523539	1.886667254
ENSMUSG00000056919	-2.044686638	-3.197706394	-2.190670857	-1.369309079	-4.062902713	-1.584513755
ENSMUSG00000056917	4.608104745	3.222019772	4.014601148	5.238659238	3.296138197	4.63996992
ENSMUSG00000031657	-0.092205347	-0.541353733	0.140235759	0.998350721	-0.112237117	-0.064832146
ENSMUSG00000090558	-2.894234659	-13.28771238	-13.28771238	-13.28771238	-13.28771238	-13.28771238
ENSMUSG00000106951	-2.379911089	-13.28771238	-2.388450735	-2.958753901	-2.847116631	-1.63037338
ENSMUSG00000090559	-13.28771238	-13.28771238	-13.28771238	-3.503405499	-13.28771238	-13.28771238
ENSMUSG00000106959	-2.942311226	-13.28771238	-13.28771238	-13.28771238	-13.28771238	-13.28771238
ENSMUSG00000091898	-13.28771238	-13.28771238	-13.28771238	-13.28771238	-1.322967368	-1.860356901
ENSMUSG00000091896	4.327462856	2.878270729	4.289017458	4.997341652	3.544966452	4.488637743
ENSMUSG00000105285	-1.489440994	-13.28771238	-13.28771238	0.100999642	-13.28771238	-1.324605127
ENSMUSG00000028438	-3.646576892	-1.834040492	-2.071359935	-1.263777955	-1.267533418	-1.635060103
ENSMUSG00000028439	-2.541874969	-1.269106149	-1.872659139	-0.951725037	-1.939265535	-0.999035746
ENSMUSG00000055485	-13.28771238	-13.28771238	-4.385465249	-3.956911221	-13.28771238	-4.796009007
ENSMUSG00000064672	-13.28771238	-13.28771238	-13.28771238	1.501293276	-13.28771238	-13.28771238
ENSMUSG00000028431	0.587918801	-0.764921258	-0.693506453	0.56011686	-1.152367861	0.576642215
ENSMUSG00000028434	-4.526480124	-13.28771238	-4.535004481	-5.104052183	-13.28771238	-4.94543961
ENSMUSG00000028435	-0.668691102	-1.702617858	-1.039738014	0.167031797	-0.721138008	-1.673505565
ENSMUSG00000028436	9.513258695	9.973727963	9.614710959	9.255591791	9.71370762	9.141550169
ENSMUSG00000028437	4.168329522	3.790334313	4.696230629	5.193973748	4.096422171	4.881446894
ENSMUSG00000078314	-13.28771238	-13.28771238	-13.28771238	-13.28771238	-2.842054368	-13.28771238
ENSMUSG00000078317	0.5654775	0.091219902	0.828219184	1.32791508	-0.852942687	-0.127563754
ENSMUSG00000021318	-13.28771238	-6.083595424	-13.28771238	-13.28771238	-6.101758946	-13.28771238
ENSMUSG00000021311	1.437975826	1.1331737	1.163368024	1.744223504	-0.107417402	1.242460927
ENSMUSG00000022668	-0.538094942	-3.064304251	-0.094182336	0.429077317	-0.761627143	-0.451230081
ENSMUSG00000022667	0.177942475	-1.048698725	0.584404553	1.537250354	-2.288972728	0.342808318
ENSMUSG00000086765	-1.097621745	-3.282695999	-3.426850357	-1.091874222	-13.28771238	-2.254290523
ENSMUSG00000022664	0.122054461	-0.296078633	0.271759371	1.47040936	-0.914664661	0.793070154
ENSMUSG00000057886	-13.28771238	-13.28771238	-2.118448068	-13.28771238	-13.28771238	-13.28771238
ENSMUSG00000086763	-3.948873589	-13.28771238	-3.957404461	-13.28771238	-2.247985678	-13.28771238
ENSMUSG00000082079	-2.531253022	-13.28771238	-3.124335269	-1.303589912	-3.997274347	-1.95161198
ENSMUSG00000066632	-13.28771238	-13.28771238	-0.960304555	-3.751702702	-2.056363808	-3.592774806
ENSMUSG00000108132	-2.056688203	-3.919346135	-1.89537083	0.676470944	-13.28771238	-0.248381343
ENSMUSG00000108137	-0.539403097	-13.28771238	-0.869821322	-1.270481551	-13.28771238	-1.111387035
ENSMUSG00000100707	-13.28771238	-3.497612911	-2.642644192	-3.62746844	-13.28771238	-3.468523797
ENSMUSG00000058704	7.19135494	7.548551708	7.704703674	7.310141134	7.793655248	7.174271772
ENSMUSG00000058706	1.333766187	-0.375835949	1.247919864	2.370512495	-0.036611509	1.842963288
ENSMUSG00000054280	0.803250376	-0.962612784	0.439398734	1.647900056	-1.47382154	1.037539
ENSMUSG00000058700	-13.28771238	-13.28771238	-13.28771238	-13.28771238	-1.790927777	-13.28771238
ENSMUSG00000021486	5.382209735	4.530111021	5.026112695	6.206300614	4.854554139	5.534845408
ENSMUSG00000057738	2.392835368	1.656767943	2.181478713	3.491432499	0.869125768	2.700221357
ENSMUSG00000016487	-3.443249917	-3.984847996	-2.130804063	-2.350872289	-4.32445708	-2.578638613
ENSMUSG00000108283	-13.28771238	-13.28771238	-0.696816862	-13.28771238	-13.28771238	-13.28771238
ENSMUSG00000031851	0.00621086	-1.442745128	0.064775235	0.904977798	-0.36170463	-1.05114662
ENSMUSG00000015053	1.327762572	0.666370822	1.557073849	2.475924045	1.109638525	2.215906423
ENSMUSG00000018666	1.25894868	0.394756072	1.232258353	2.26466717	-0.244959399	1.609681831
ENSMUSG00000018661	1.189834088	-0.150044556	0.682863105	1.540014741	-0.467853718	1.218829018
ENSMUSG00000014329	-13.28771238	-13.28771238	-5.863407299	-13.28771238	-13.28771238	-13.28771238
ENSMUSG00000018669	1.544654448	0.792091607	0.519482796	1.914803434	0.833921884	0.88132928
ENSMUSG00000027459	-0.302344173	-0.973835693	-0.41778866	1.10539216	-1.184724495	0.578661164
ENSMUSG00000027456	0.132907735	-3.314991916	-0.875503242	1.91115277	-0.749511671	-0.117225237
ENSMUSG00000027455	1.347998644	0.501949133	1.205604671	2.297866825	0.776424897	1.398920105
ENSMUSG00000027454	0.017044947	-2.431523707	-0.991354897	-0.754713016	-1.450196269	-2.402417582
ENSMUSG00000027452	1.986803046	0.251928761	1.370595758	2.539434674	0.530600882	2.627403042
ENSMUSG00000054428	6.454967638	5.731012356	6.188340674	5.423780731	5.953528092	6.446453585
ENSMUSG00000031853	-13.28771238	-13.28771238	-13.28771238	-13.28771238	-13.28771238	-5.306127185
ENSMUSG00000063409	-13.28771238	-13.28771238	-13.28771238	-4.006561185	-13.28771238	-13.28771238
ENSMUSG00000063406	1.089669071	-0.382135323	1.13640524	1.62677821	-0.88577192	1.713956494
ENSMUSG00000054426	1.685155811	0.499042876	1.700457974	1.850098311	1.728623502	2.092880906
ENSMUSG00000049225	-0.969750251	-2.418465919	-0.688837741	-0.276053382	-2.214463583	-0.887348485
ENSMUSG00000024095	-0.103842167	-2.129071472	-0.292936804	0.621737382	-1.75157648	-0.260872817
ENSMUSG00000026663	1.209489353	0.716455917	1.643773224	2.282712186	0.482454354	1.944836073
ENSMUSG00000017720	-13.28771238	-13.28771238	-13.28771238	-1.278223631	-13.28771238	-13.28771238
ENSMUSG00000026667	2.707618653	1.498646758	2.688582467	3.109987492	1.983364741	2.523310229
ENSMUSG00000026664	2.587292644	1.291746193	1.80347215	2.987666866	1.438511405	2.651477216
ENSMUSG00000026885	2.132136681	-0.670508105	2.398766857	2.148301681	1.600528109	2.199717589
ENSMUSG00000026883	-0.417425845	-3.31017624	-1.040575686	0.645937916	-2.007388023	-0.509691342
ENSMUSG00000106227	-13.28771238	-13.28771238	-0.318709288	-13.28771238	-0.192710628	-13.28771238
ENSMUSG00000099796	-13.28771238	-13.28771238	-13.28771238	-13.28771238	-0.698083611	-13.28771238
ENSMUSG00000079197	4.680970231	3.856921592	4.409392884	4.481209113	4.024324484	4.817035643
ENSMUSG00000079192	-13.28771238	-13.28771238	-1.004614148	1.009460882	-13.28771238	-13.28771238
ENSMUSG00000024236	1.415253333	0.326511973	1.079913065	2.634983971	0.042173844	1.824622707
ENSMUSG00000089809	-13.28771238	-13.28771238	-13.28771238	-5.347921656	-13.28771238	-13.28771238
ENSMUSG00000024234	1.149299948	-0.068492821	1.231900111	2.006497036	0.065208547	0.835027559
ENSMUSG00000024235	0.533527806	-2.41750581	-0.392464428	1.170596381	-0.851342293	0.883941581
ENSMUSG00000024231	0.070876174	-0.793253211	0.367161147	1.364120201	-0.651100337	0.5405722
ENSMUSG00000089806	-13.28771238	-13.28771238	-13.28771238	-13.28771238	-13.28771238	-1.604871917
ENSMUSG00000025147	4.603947361	4.277016333	4.36430521	4.378597999	4.04230585	4.334566128
ENSMUSG00000025145	0.52236092	-0.966190572	-0.110618725	1.272811875	-0.399607963	0.799697697
ENSMUSG00000025144	3.05449175	1.584559366	3.004128085	3.751129796	2.290617972	3.239833375
ENSMUSG00000025142	0.948220126	0.499042876	0.747042131	1.591371903	-0.149953654	1.009260833
ENSMUSG00000025141	-2.955083198	-2.819425739	-0.642593178	-1.365119473	-0.253598299	0.378713175
ENSMUSG00000101970	1.494428562	-0.184668832	1.246955308	1.414140413	0.936884478	1.636342232
ENSMUSG00000083849	-2.807813641	-4.255271023	-1.401949515	-1.580251568	-3.274919979	-3.227555112
ENSMUSG00000071691	-3.774405851	-4.637029248	-13.28771238	-13.28771238	-3.072734919	-13.28771238
ENSMUSG00000024891	-1.465715675	-13.28771238	-1.959523915	-1.945236589	-3.154714142	-4.106102893
ENSMUSG00000024896	1.424607016	1.100946853	1.657063011	2.21882891	0.930663851	1.480550216
ENSMUSG00000024899	-2.021804839	-3.692121881	-1.667906357	-0.736293796	-13.28771238	-3.078684263
ENSMUSG00000084826	-1.621781858	-2.485659719	-0.045658612	1.427970567	-3.503119635	0.002229365
ENSMUSG00000037280	2.505793466	0.943256733	1.743427634	3.068262837	0.84090965	2.114780955
ENSMUSG00000037287	2.728109794	2.843688174	2.876068051	2.68287531	3.055028348	3.218913156
ENSMUSG00000037286	0.768524959	-0.997816989	0.6352933	1.659523029	-0.736045219	0.838452164
ENSMUSG00000074619	-13.28771238	-13.28771238	-13.28771238	-4.190836864	-13.28771238	-13.28771238
ENSMUSG00000047909	0.531340007	-1.311270166	0.071454034	1.328938167	-1.329553933	0.652490205
ENSMUSG00000036737	1.470703776	0.272110096	0.979239234	2.283785022	0.485130907	1.332196494
ENSMUSG00000036733	-13.28771238	-13.28771238	-13.28771238	-2.509163396	-13.28771238	-13.28771238
ENSMUSG00000021240	-0.217585441	-1.584063004	-0.991545176	0.401081681	-1.017529346	-1.140018449
ENSMUSG00000030888	1.245982244	-0.544109687	0.762124368	1.588753119	-0.009922104	1.037412926
ENSMUSG00000030884	4.567916192	5.139501441	4.801572079	4.601321147	4.295975366	4.55820947
ENSMUSG00000030880	0.881004025	-0.826335034	0.433604161	0.910210179	-0.124829809	0.607015784
ENSMUSG00000030881	0.262521362	-1.218176647	-0.514611351	0.499577435	-0.973482949	0.427387989
ENSMUSG00000030882	-3.468199359	-3.983831246	-3.235972997	-3.462456957	-5.80367778	-2.856413092
ENSMUSG00000021243	2.960061813	1.962571696	2.564500433	3.182125827	1.160039599	2.322891102
ENSMUSG00000041219	-0.134381287	-2.076175728	0.252965993	0.79328984	-1.357737178	-0.410040918
ENSMUSG00000033054	0.089390491	-1.568108457	-0.227242628	1.009345431	-2.033692779	0.138788324
ENSMUSG00000033055	0.692950296	-0.678110145	0.17748453	1.009883134	-1.037370112	0.232259003
ENSMUSG00000041215	0.373928856	-0.743939498	-0.034186307	0.868392485	-2.140344913	0.467248236
ENSMUSG00000033059	2.875016814	2.062136514	3.00587406	3.816625801	2.141362839	3.423218853
ENSMUSG00000029500	0.177942475	-2.078135222	-0.052971914	0.314924207	-3.095798955	-0.589974075
ENSMUSG00000029507	0.229932598	-1.633984647	-0.400032523	0.820602518	-0.389497416	0.072898266
ENSMUSG00000029505	1.44706767	0.831290809	1.495477702	2.727472219	-0.262193706	2.154309492
ENSMUSG00000032905	5.068056676	4.661240824	5.394615182	5.198416497	5.487014398	5.130087703
ENSMUSG00000032902	0.952369915	1.066427114	1.965161851	1.925415901	0.527337829	0.665886563
ENSMUSG00000032908	-2.645680347	-3.830699428	-4.972519013	-2.154765306	-13.28771238	-2.480898237
ENSMUSG00000072618	-1.678206653	-3.862738244	-1.201453895	-1.187164308	-2.882062972	-2.25006795
ENSMUSG00000072612	-13.28771238	-13.28771238	-13.28771238	-3.262828975	-13.28771238	-13.28771238
ENSMUSG00000044452	-1.150556791	-1.785140007	-1.262168623	0.206469055	-2.305712533	-0.558363798
ENSMUSG00000044453	-0.328945634	-2.571022998	-2.037518282	-0.216295292	-1.004916827	-0.472169397
ENSMUSG00000044456	3.35731444	2.259242498	2.858074386	4.046385477	2.382390103	3.674457613
ENSMUSG00000063870	3.739604514	2.84404541	3.364553088	4.514322608	2.891110168	4.021812261
ENSMUSG00000063873	2.301371713	1.745896103	3.305056531	3.002495689	2.057447173	3.28292967
ENSMUSG00000046748	-13.28771238	-13.28771238	-2.007619903	-13.28771238	-3.46555435	-13.28771238
ENSMUSG00000099137	0.924266329	0.658941309	0.92966113	0.22084225	1.237863602	0.94180331
ENSMUSG00000102833	-13.28771238	-13.28771238	-13.28771238	-13.28771238	-13.28771238	-3.051462916
ENSMUSG00000102830	-3.074931363	-13.28771238	-13.28771238	-13.28771238	-13.28771238	-13.28771238
ENSMUSG00000102307	1.642444307	-0.27611704	1.088487697	2.043041471	-0.409865619	2.846826129
ENSMUSG00000022008	1.481352349	-0.148316231	1.053741738	2.051698083	-0.388967959	1.409628318
ENSMUSG00000031119	-3.37283177	-3.237208058	-3.381366999	-2.046054286	-2.256168078	-1.209113853
ENSMUSG00000039345	-0.922220875	-2.245483695	-0.689797569	-0.288538101	-1.679031767	-2.216375688
ENSMUSG00000039342	-13.28771238	-13.28771238	-4.166881698	-13.28771238	-13.28771238	-13.28771238
ENSMUSG00000039349	-4.566065434	-13.28771238	-13.28771238	-3.562033204	-13.28771238	-3.403080302
ENSMUSG00000026582	-1.509389959	-2.373295112	-4.515042406	-1.696229479	-4.389304622	-1.174670408
ENSMUSG00000002058	2.635447041	1.54883865	2.460008629	3.285528418	2.333837711	2.750997158
ENSMUSG00000002059	-13.28771238	-13.28771238	-13.28771238	-4.213352203	-13.28771238	-13.28771238
ENSMUSG00000002055	-0.935549062	-0.863934826	0.576559781	0.477202755	-0.882219811	-0.901920338
ENSMUSG00000002052	1.767691727	1.418034458	1.580615356	3.050376888	1.077832387	2.17767336
ENSMUSG00000026581	5.268092763	3.646236009	4.395435196	5.573249276	3.778580328	5.069361571
ENSMUSG00000048142	-0.535343039	-1.868752495	-0.958853294	-0.144980011	-1.78015702	-0.495999931
ENSMUSG00000019359	-13.28771238	-13.28771238	-3.59408249	-13.28771238	-13.28771238	-5.00273173
ENSMUSG00000017146	-1.738433867	-2.464857182	-0.821205093	-0.440189079	-3.619671251	-2.194863412
ENSMUSG00000017144	-0.530577349	-0.979705789	-0.316757745	0.247674009	-1.297484284	0.297176283
ENSMUSG00000044024	-13.28771238	-1.571451709	-4.712395403	-4.698139832	-13.28771238	-13.28771238
ENSMUSG00000044026	0.663214112	-1.457062663	-0.964049466	1.242667972	-1.185912264	-0.510593744
ENSMUSG00000106858	-5.448192368	-13.28771238	-13.28771238	-13.28771238	-13.28771238	-13.28771238
ENSMUSG00000021747	-4.387538796	-13.28771238	-13.28771238	-13.28771238	-13.28771238	-13.28771238
ENSMUSG00000057229	1.992286181	-0.256483643	1.383368575	2.756314127	1.169904638	2.357456339
ENSMUSG00000045996	1.712635701	1.433365541	2.227640337	0.718428119	0.830142437	1.047466103
ENSMUSG00000021748	3.450444571	2.152125935	3.111430757	3.647416041	3.022177545	3.16580119
ENSMUSG00000026775	1.744876061	-0.105578878	1.553474004	2.371754479	0.655943307	1.923425603
ENSMUSG00000026771	-0.97172377	-2.733409437	-0.723154826	-0.416726797	-3.62534516	-0.464040389
ENSMUSG00000026770	0.04216831	-1.023554415	-0.682491393	0.279221375	-2.04154201	0.268428131
ENSMUSG00000026773	1.032566327	0.358027526	1.17124171	1.748780863	-0.013864661	1.833141521
ENSMUSG00000026779	-5.491605218	-13.28771238	-1.184398971	-2.906317627	-3.79367667	-3.331777951
ENSMUSG00000026778	2.848521468	1.803487389	2.765787646	4.046903996	2.080647714	3.124696717
ENSMUSG00000033871	-1.963616312	-4.824328038	-1.80229497	-0.636278025	-3.844635389	-2.798295599
ENSMUSG00000037514	1.290546887	0.157188597	0.917255905	1.730375975	-0.192270183	1.090670974
ENSMUSG00000037519	0.602197838	-1.039450275	0.210354752	1.184840192	-0.695231487	0.383764351
ENSMUSG00000092187	-13.28771238	-13.28771238	-2.423404012	-0.409693614	-2.297455034	-13.28771238
ENSMUSG00000015452	-2.065471182	-3.928119445	-2.488846729	0.109732284	-2.362900755	-2.900118206
ENSMUSG00000019139	3.394062022	2.198323528	2.941534099	3.854889239	2.52106581	3.114955694
ENSMUSG00000019132	5.472416373	4.527780289	5.13427488	5.491701021	5.002088684	5.215063623
ENSMUSG00000086368	-3.597845316	-13.28771238	-4.60462299	-13.28771238	-13.28771238	-2.848711391
ENSMUSG00000086360	-13.28771238	-3.303614811	-1.863854349	-13.28771238	-13.28771238	-13.28771238
ENSMUSG00000018882	0.70040214	-0.038249673	-0.030549412	0.871200225	-0.056536117	0.865272168
ENSMUSG00000038416	1.507121135	0.058004406	1.171425583	1.98929351	0.603573316	1.75329289
ENSMUSG00000064508	-13.28771238	-13.28771238	0.035394266	-13.28771238	-13.28771238	-13.28771238
ENSMUSG00000033400	-0.94434584	-2.181669277	-1.231130042	-0.379259667	-1.852168008	-0.462687933
ENSMUSG00000033405	0.745692783	-1.205765353	0.737149188	0.708375067	0.82008934	0.071088368
ENSMUSG00000046311	1.398730826	-0.846128365	0.468846082	1.667504682	-0.805530208	1.586504166
ENSMUSG00000046312	-13.28771238	-13.28771238	-13.28771238	-5.189734172	-13.28771238	-13.28771238
ENSMUSG00000046314	-1.546400505	-3.524879667	-3.669007032	-3.240149091	-2.80685409	-1.622506155
ENSMUSG00000052928	-2.592891523	-3.134808382	-1.209655148	-1.265738389	-2.15372237	-2.106333111
ENSMUSG00000052926	0.391184682	-0.835480005	0.070723933	0.584546637	-1.076114023	0.556052417
ENSMUSG00000052921	-4.07705245	-3.941513207	-13.28771238	-4.655063751	-5.54025306	-4.496312546
ENSMUSG00000052920	-13.28771238	-13.28771238	-5.930795889	-13.28771238	-13.28771238	-5.758369327
ENSMUSG00000031803	-2.039645954	-3.902322479	-0.141733571	-3.033308884	-3.920583293	0.294683006
ENSMUSG00000031807	2.162071449	1.967685435	2.196595303	2.871606408	1.774315684	2.452476069
ENSMUSG00000031805	3.071580281	1.28710737	2.404514545	3.832209503	2.051564002	2.169360613
ENSMUSG00000092233	-13.28771238	-13.28771238	-13.28771238	-13.28771238	-1.423308323	-13.28771238
ENSMUSG00000005057	-0.942642956	-2.096052016	-1.162645478	0.275941358	-1.699451159	-1.330218885
ENSMUSG00000005054	4.146629287	3.036640246	4.120597902	4.377250245	3.933454875	3.890667363
ENSMUSG00000038418	0.037488917	0.212759137	0.473692973	0.731239995	-0.491342279	1.852521868
ENSMUSG00000049339	3.155103423	2.09131453	2.638879497	3.475857627	2.507737572	2.482998237
ENSMUSG00000002588	-2.916795589	-13.28771238	-13.28771238	-13.28771238	-13.28771238	-13.28771238
ENSMUSG00000005580	-0.345286149	-0.817139868	-0.709921354	-0.815904739	-2.419872688	0.311379538
ENSMUSG00000005583	1.562013851	-0.251342223	1.173780407	1.660123408	-0.300651482	2.150829316
ENSMUSG00000057191	5.057569741	3.529732889	4.625032757	5.613420851	4.493137652	5.131633977
ENSMUSG00000042079	4.592244245	3.302059669	4.06014085	5.065384228	3.707207694	4.189620482
ENSMUSG00000080731	-13.28771238	-13.28771238	-2.683815166	-13.28771238	-13.28771238	-13.28771238
ENSMUSG00000080738	0.073318526	-13.28771238	-13.28771238	-13.28771238	-13.28771238	-13.28771238
ENSMUSG00000097321	-2.589227613	-5.617164439	-3.76660031	-3.168012515	-4.055188631	-3.009017079
ENSMUSG00000095761	-0.457135249	-13.28771238	2.234592949	0.548514078	-13.28771238	-0.292277023
ENSMUSG00000004895	2.62074239	1.621874221	2.429723553	3.553230993	1.887370973	3.171797196
ENSMUSG00000004896	0.225376145	-1.496563179	-0.511783633	0.350413579	-1.60792824	0.313627156
ENSMUSG00000004897	3.871605255	3.400310729	3.772581103	4.13011846	3.189379468	3.395644138
ENSMUSG00000024140	-1.375856064	-2.239790998	-1.477482242	0.695696495	-4.256001779	-2.403232617
ENSMUSG00000004891	-13.28771238	-13.28771238	-13.28771238	-4.056351015	-13.28771238	-13.28771238
ENSMUSG00000006764	-13.28771238	-13.28771238	-13.28771238	-13.28771238	-3.374391667	-13.28771238
ENSMUSG00000006763	-0.942465066	-2.26572208	-1.240452165	-0.936717418	-3.061107351	-1.178074183
ENSMUSG00000085042	-2.454485748	-2.318798829	-13.28771238	-13.28771238	-13.28771238	-13.28771238
ENSMUSG00000085043	-13.28771238	-13.28771238	-13.28771238	-13.28771238	-2.173904188	-13.28771238
ENSMUSG00000017421	3.142627135	1.916732673	3.108772328	3.636036453	2.228402329	3.401593229
ENSMUSG00000017428	1.715570903	0.741746699	1.568648022	2.111949946	1.090222181	1.862744257
ENSMUSG00000040009	1.687251164	0.122657102	1.580306801	2.043176476	0.911667864	2.504188107
ENSMUSG00000040003	-3.65661043	-13.28771238	-5.467930453	-4.870847149	-13.28771238	-13.28771238
ENSMUSG00000040007	1.833050135	0.30406863	1.159714304	1.976298583	0.213638069	1.315429418
ENSMUSG00000040006	1.177156249	-0.829851105	0.932556573	2.141453972	1.348057984	1.472084609
ENSMUSG00000097318	0.931980331	-13.28771238	-13.28771238	-2.520949868	-0.82483923	-1.36227634
ENSMUSG00000097313	-2.22130836	-13.28771238	-1.814980167	-0.631046571	-0.689241522	0.264946512
ENSMUSG00000097312	-13.28771238	-13.28771238	-13.28771238	-2.389963662	-13.28771238	-1.061363067
ENSMUSG00000097310	-2.274171092	-13.28771238	-3.603586527	-3.589310958	-13.28771238	-2.26130077
ENSMUSG00000039660	-0.165074679	-0.962083231	-0.317990605	0.492691537	-2.117529977	0.131019454
ENSMUSG00000059839	1.651622445	-0.092217502	1.477074293	1.718769653	0.567509622	1.100316398
ENSMUSG00000050382	-3.576767988	-13.28771238	-3.585301869	-2.34961376	-13.28771238	-13.28771238
ENSMUSG00000059834	-1.495168917	-4.748252528	-1.988973802	-1.181377389	-3.768456102	-1.078852503
ENSMUSG00000001774	2.891450405	1.3126492	2.801770783	3.272234078	2.008936411	2.265793943
ENSMUSG00000027287	5.718128745	3.886170103	5.527161986	5.723877486	4.307443599	6.230172928
ENSMUSG00000013858	2.425687884	1.576114133	2.211829161	3.165444174	2.223072441	2.641189847
ENSMUSG00000049804	-5.958072089	-13.28771238	-2.804679591	-2.790396671	-3.041056367	-2.216556042
ENSMUSG00000049807	-0.238719798	-0.433085907	0.074630954	0.394999656	-0.121263506	-0.36333144
ENSMUSG00000049800	1.065507358	0.38351029	0.985884065	2.00740796	0.389469046	1.424749824
ENSMUSG00000042333	3.030045392	2.933631109	3.204363333	3.826333286	2.260002183	3.17529451
ENSMUSG00000042331	5.347808294	6.162818536	4.846067421	4.943800088	5.97593875	5.623650795
ENSMUSG00000041278	1.257297082	1.099330801	1.492669474	2.614994359	0.770719572	2.441001941
ENSMUSG00000063696	8.683595463	8.799610259	9.43231637	9.115705899	8.608062358	8.769591511
ENSMUSG00000095204	0.864674008	-13.28771238	1.119151495	2.248885505	-1.339498575	-0.292277023
ENSMUSG00000063698	-2.218080551	-2.404158253	-3.54753627	-2.212334469	-1.837732166	-1.790338825
ENSMUSG00000049476	-13.28771238	-13.28771238	-13.28771238	-13.28771238	-13.28771238	-2.332254796
ENSMUSG00000049470	0.821915776	-1.026683905	0.119754079	1.632766533	-0.622353019	1.299362626
ENSMUSG00000014444	0.99617684	-0.684598441	0.677310504	1.650587314	-1.840105566	0.862219011
ENSMUSG00000053678	-13.28771238	-13.28771238	-1.613734954	-13.28771238	-1.487758174	-13.28771238
ENSMUSG00000053675	-13.28771238	-13.28771238	-4.630396815	-13.28771238	-13.28771238	-13.28771238
ENSMUSG00000014195	2.816472697	1.345609352	2.400057736	3.11368045	1.76269291	3.034201326
ENSMUSG00000085956	-3.541421968	-1.406962153	-2.55080121	-3.535679897	-3.424083723	-2.377473241
ENSMUSG00000085955	-13.28771238	-13.28771238	-13.28771238	-1.459384936	-13.28771238	-13.28771238
ENSMUSG00000099206	-13.28771238	-13.28771238	-13.28771238	0.345644709	-13.28771238	-13.28771238
ENSMUSG00000043061	0.862913647	0.693826868	0.506468471	2.148723525	-0.411821556	1.279312141
ENSMUSG00000043065	0.477728533	-0.411087342	0.28699574	0.975843416	-0.702351249	0.186253051
ENSMUSG00000043067	0.980236002	-0.454197251	0.911574468	2.00059445	-0.025077467	0.797202207
ENSMUSG00000043068	-0.777643334	-13.28771238	0.329157274	-0.549538337	-0.075306568	-13.28771238
ENSMUSG00000079316	1.749284198	0.268447642	1.426642257	2.27585199	1.387598192	1.435006422
ENSMUSG00000094158	0.256647679	-13.28771238	-13.28771238	-13.28771238	-13.28771238	-13.28771238
ENSMUSG00000032743	-2.203887339	-3.118167091	-1.900613507	-0.698998186	-3.77316474	-1.470988806
ENSMUSG00000006494	1.961405206	-1.206321712	-1.291709764	0.936430044	-0.002406046	0.282017304
ENSMUSG00000006498	3.364765392	2.462265487	3.127523115	4.041007588	2.639524935	3.673312672
ENSMUSG00000060974	-13.28771238	-13.28771238	-13.28771238	-2.072466011	-13.28771238	-13.28771238
ENSMUSG00000052997	1.74315788	0.91501849	1.7883837	2.620031937	0.823671695	2.166488212
ENSMUSG00000023495	-0.964790552	-2.331088439	-1.601209714	0.653745171	-1.934513825	-0.887388489
ENSMUSG00000020589	2.810718211	0.868532094	3.036907532	3.419388932	1.06277844	2.701676719
ENSMUSG00000061167	-13.28771238	-13.28771238	-0.689797569	-1.260354301	-1.148659202	-13.28771238
ENSMUSG00000020580	1.764799271	0.096677397	1.952277709	2.574978971	0.005641509	2.457047932
ENSMUSG00000020583	-4.55607198	-13.28771238	-13.28771238	-13.28771238	-13.28771238	-3.393073762
ENSMUSG00000020585	6.155845816	5.580182775	5.990265539	6.108100328	5.835241866	6.115732615
ENSMUSG00000021303	-2.336221015	-13.28771238	-3.665590025	-13.28771238	-13.28771238	-2.17142008
ENSMUSG00000028378	-1.359187945	-4.02879831	-0.268392757	-0.575986694	-3.048249518	-1.1943483
ENSMUSG00000028370	-13.28771238	-13.28771238	-6.426837126	-13.28771238	-13.28771238	-13.28771238
ENSMUSG00000070604	0.253458102	-1.273521188	-1.195449187	1.011229887	-1.554768836	0.492319831
ENSMUSG00000070605	-1.983161431	-2.695036346	-0.991989062	-0.240847089	-1.576325416	0.098820254
ENSMUSG00000070601	-4.565591129	-3.431695943	-1.407247875	-1.240993584	-4.448388693	-1.403750081
ENSMUSG00000022982	6.551348335	5.978272864	5.906727279	6.396274467	6.214703322	6.434815145
ENSMUSG00000022983	1.607045595	0.3999778	1.047831314	2.404187619	0.51598211	1.929457002
ENSMUSG00000086600	-13.28771238	-13.28771238	-4.403028868	-13.28771238	-13.28771238	-13.28771238
ENSMUSG00000086605	-1.56687114	-13.28771238	-13.28771238	-1.561124088	-13.28771238	-1.402037684
ENSMUSG00000026205	-13.28771238	-3.945507134	-13.28771238	-4.075306729	-13.28771238	-13.28771238
ENSMUSG00000026204	-1.595046197	-2.918064941	-0.815276434	-0.96142118	-1.129773469	-1.567678298
ENSMUSG00000026207	-13.28771238	-13.28771238	-6.633347289	-13.28771238	-13.28771238	-13.28771238
ENSMUSG00000026201	1.637931418	0.923096709	1.095976248	2.032234371	1.202876314	1.529249587
ENSMUSG00000026200	-2.069690058	-2.585748233	-2.215673168	-1.523563855	-3.089101536	-2.556643863
ENSMUSG00000026203	5.802292331	5.285419056	4.565904879	4.61439902	5.777662517	5.654933186
ENSMUSG00000026202	5.49302584	5.747660655	4.963891483	5.212093263	5.542537951	5.823890699
ENSMUSG00000055639	-3.83697949	-13.28771238	-1.677200288	-2.132221567	-3.719671113	-4.670484413
ENSMUSG00000101599	-1.724707831	-2.941954689	-2.55600242	-2.541717926	-5.126229516	-1.623990716
ENSMUSG00000059195	-13.28771238	-13.28771238	-13.28771238	-3.134541174	-2.023501172	-13.28771238
ENSMUSG00000055632	-5.965315516	-13.28771238	-6.964767335	-4.643071574	-6.84026169	-13.28771238
ENSMUSG00000055633	-2.10598365	-1.97028149	-13.28771238	-0.29332437	-1.988562613	-2.940617196
ENSMUSG00000108677	-13.28771238	-13.28771238	-13.28771238	-1.743966877	-13.28771238	-13.28771238
ENSMUSG00000108676	-13.28771238	-13.28771238	-13.28771238	-13.28771238	-2.701380947	-2.65400127
ENSMUSG00000100465	-2.3050737	-13.28771238	-3.312896547	-1.299682895	-13.28771238	-13.28771238
ENSMUSG00000021186	-5.504474699	-13.28771238	-3.517929308	-13.28771238	-13.28771238	-13.28771238
ENSMUSG00000021185	-0.116242769	-1.395299173	-1.037184314	0.137408281	-1.413582666	-1.143845788
ENSMUSG00000021182	2.046344136	1.124417825	2.058861344	3.715033959	-0.016647482	2.662907575
ENSMUSG00000021180	-0.352188204	-0.971219072	-0.071258282	0.731465783	-2.988644711	0.94033797
ENSMUSG00000021189	0.901239257	-1.681435486	0.758847418	1.423362766	-0.761342612	1.448814255
ENSMUSG00000021188	-0.082226775	-1.590043365	-0.052806114	0.854501675	-1.733817052	0.63513402
ENSMUSG00000030409	-5.077278508	-4.941958063	-4.088245511	-3.075192238	-3.378224418	-2.916188363
ENSMUSG00000022450	5.19963169	5.13375595	5.539649981	5.834464097	5.019607938	5.684644998
ENSMUSG00000022451	3.364038073	1.601709149	3.027692985	3.316016042	2.062575652	4.290300118
ENSMUSG00000022452	5.510157034	6.135092821	5.850340417	5.953310261	5.820740654	6.277424917
ENSMUSG00000022453	2.851280238	1.517583291	2.530797099	2.774567921	0.857778148	2.016175528
ENSMUSG00000030400	-1.442483104	-2.084113053	-1.576519906	-1.021796053	-2.909283937	-1.055303382
ENSMUSG00000030402	-4.124900311	-13.28771238	-3.134696014	-3.120415648	-4.007627548	-13.28771238
ENSMUSG00000030407	-0.753306948	-2.354020051	-1.624145946	0.51533394	-2.372298976	0.043737643
ENSMUSG00000025958	1.078306348	-1.219899018	0.565171035	1.800511523	-0.986698753	1.067689672
ENSMUSG00000025959	-0.158172167	-1.154704285	-0.141627128	1.003282234	-1.55140256	0.788449813
ENSMUSG00000025950	0.606291798	-0.302261249	1.575675015	1.676121261	0.264355131	0.680968824
ENSMUSG00000025956	-1.095415454	-1.611601571	-1.393395437	-0.156928342	-1.437295017	-0.483183484
ENSMUSG00000015711	0.53466881	0.670417803	0.02659574	1.767770829	-0.004928698	1.224601612
ENSMUSG00000021806	-3.254476129	-4.117589134	-2.456250814	-1.664684859	-13.28771238	-4.088517501
ENSMUSG00000018740	-2.038371882	-2.709617575	-0.767155269	-1.032920656	-3.142612816	-2.095860585
ENSMUSG00000027552	0.446745648	-2.664614739	-1.002187897	0.596873847	-0.683586382	-0.176813395
ENSMUSG00000027550	-1.284549969	-3.732187515	-1.020134449	-0.136036212	-1.751908371	-0.575486325
ENSMUSG00000027551	-0.53269136	-1.937157935	-0.956201746	0.450234194	-1.093194554	-0.50983403
ENSMUSG00000027556	2.034554993	3.418218726	3.692743421	1.473279899	2.736973523	2.369352317
ENSMUSG00000087556	-13.28771238	-2.418145954	-13.28771238	-1.548504374	-2.436424451	-13.28771238
ENSMUSG00000027555	-3.167500021	-13.28771238	-2.591508638	-3.161756424	-2.465567659	-1.681526294
ENSMUSG00000027559	-4.483095489	-4.34762734	-3.493244114	-3.478967272	-3.367366292	-13.28771238
ENSMUSG00000063522	-3.104926242	-3.553677473	-4.695930453	-3.683526914	-13.28771238	-2.940180682
ENSMUSG00000063524	4.344659339	3.291391088	4.245591306	4.799214408	3.725167157	3.673644396
ENSMUSG00000084601	-13.28771238	1.419560256	-13.28771238	-13.28771238	-13.28771238	-13.28771238
ENSMUSG00000032119	0.916093057	-0.201816113	0.860246254	1.325178625	-1.113043094	0.214287109
ENSMUSG00000103378	-1.663683219	-3.848231213	-3.408117748	-1.394977759	-3.866493041	-1.820679133
ENSMUSG00000046152	-1.969243726	-2.833022424	-3.298860434	-2.285284658	-13.28771238	-2.318782344
ENSMUSG00000032112	3.440011743	2.2318327	3.261544386	4.04521801	2.76102273	3.730419817
ENSMUSG00000032114	1.433031829	-1.083034696	-0.227473487	0.83735727	-0.738817838	1.347936438
[truncated: 16,721 more rows]
