# Supplementary material for: Transcriptomic analysis of gene expression in mice treated with troxerutin
Source: PLoS One. 2017 Nov 30;12(11):e0188261. doi: 10.1371/journal.pone.0188261 (PMC5708793; doi:10.1371/journal.pone.0188261)
Supplement: S5 Table — (XLS) [file pone.0188261.s007.xls]

## Sheet: Results
Well	Sample Name	Target Name	Task	Reporter	Quencher	RQ	RQ Min	RQ Max	Cт	Cт Mean	Cт SD	ΔCт	ΔCт Mean	ΔCт SE	HK Control ΔCт Mean	HK Control ΔCт SE	ΔΔCт	Automatic Ct Threshold	Ct Threshold	Automatic Baseline	Baseline Start	Baseline End	Efficiency	Tm1	Tm2	Tm3	Comments
A1	C1	hbq1a	UNKNOWN	SYBR	None				20.2338	20.7014	0.319288							TRUE	0.246824	TRUE	3	15	1	86.1198
A2	C1	hbq1a	UNKNOWN	SYBR	None				20.7692	20.7014	0.319288							TRUE	0.246824	TRUE	3	15	1	86.2984
A3	C1	hbq1a	UNKNOWN	SYBR	None				20.8644	20.7014	0.319288							TRUE	0.246824	TRUE	3	16	1	86.477
A4	C1	h2-k1	UNKNOWN	SYBR	None	1	0.738609	1.3539	24.3873	24.5029	0.101432		3.80153	0.170046			0	TRUE	0.208917	TRUE	3	19	1	88.6203
A5	C1	h2-k1	UNKNOWN	SYBR	None	1	0.738609	1.3539	24.5443	24.5029	0.101432		3.80153	0.170046			0	TRUE	0.208917	TRUE	3	19	1	88.6203
A6	C1	h2-k1	UNKNOWN	SYBR	None	1	0.738609	1.3539	24.5771	24.5029	0.101432		3.80153	0.170046			0	TRUE	0.208917	TRUE	3	19	1	88.7989
A7	C1	pnp2	UNKNOWN	SYBR	None	1	0.749588	1.33407	25.8774	25.9265	0.0452234		5.22515	0.161765			0	TRUE	0.307016	TRUE	3	20	1	84.8695
A8	C1	pnp2	UNKNOWN	SYBR	None	1	0.749588	1.33407	25.9357	25.9265	0.0452234		5.22515	0.161765			0	TRUE	0.307016	TRUE	3	20	1	84.6909
A9	C1	pnp2	UNKNOWN	SYBR	None	1	0.749588	1.33407	25.9664	25.9265	0.0452234		5.22515	0.161765			0	TRUE	0.307016	TRUE	3	20	1	84.5123
A10	C1	actin	UNKNOWN	SYBR	None	1	0.752032	1.32973	18.9465	18.9281	0.016795		-1.77323	0.159938			0	TRUE	0.296251	TRUE	3	13	1	85.7626
A11	C1	actin	UNKNOWN	SYBR	None	1	0.752032	1.32973	18.9135	18.9281	0.016795		-1.77323	0.159938			0	TRUE	0.296251	TRUE	3	13	1	85.7626
A12	C1	actin	UNKNOWN	SYBR	None	1	0.752032	1.32973	18.9245	18.9281	0.016795		-1.77323	0.159938			0	TRUE	0.296251	TRUE	3	13	1	85.584
B1	C2	h2-k1	UNKNOWN	SYBR	None				21.1697	21.105	0.0638134							TRUE	0.208917	TRUE	3	16	1	86.477
B2	C2	h2-k1	UNKNOWN	SYBR	None				21.0421	21.105	0.0638134							TRUE	0.208917	TRUE	3	16	1	86.477
B3	C2	h2-k1	UNKNOWN	SYBR	None				21.103	21.105	0.0638134							TRUE	0.208917	TRUE	3	16	1	86.6556
B4	C2	hbq1a	UNKNOWN	SYBR	None	0.808709	0.709318	0.922026	25.1181	25.2128	0.0992827		4.10784	0.06814			0.306308	TRUE	0.246824	TRUE	3	20	1	88.6203
B5	C2	hbq1a	UNKNOWN	SYBR	None	0.808709	0.709318	0.922026	25.3161	25.2128	0.0992827		4.10784	0.06814			0.306308	TRUE	0.246824	TRUE	3	20	1	88.6203
B6	C2	hbq1a	UNKNOWN	SYBR	None	0.808709	0.709318	0.922026	25.2041	25.2128	0.0992827		4.10784	0.06814			0.306308	TRUE	0.246824	TRUE	3	20	1	88.6203
B7	C2	pnp2	UNKNOWN	SYBR	None	0.655883	0.570758	0.753705	26.8249	26.9386	0.10762		5.83364	0.0722364			0.608489	TRUE	0.307016	TRUE	3	21	1	84.8695
B8	C2	pnp2	UNKNOWN	SYBR	None	0.655883	0.570758	0.753705	26.9519	26.9386	0.10762		5.83364	0.0722364			0.608489	TRUE	0.307016	TRUE	3	21	1	84.8695
B9	C2	pnp2	UNKNOWN	SYBR	None	0.655883	0.570758	0.753705	27.0389	26.9386	0.10762		5.83364	0.0722364			0.608489	TRUE	0.307016	TRUE	3	21	1	84.6909
B10	C2	actin	UNKNOWN	SYBR	None	0.891384	0.825151	0.962934	19.4693	19.4976	0.0275049		-1.60735	0.0401193			0.165881	TRUE	0.296251	TRUE	3	14	1	85.9412
B11	C2	actin	UNKNOWN	SYBR	None	0.891384	0.825151	0.962934	19.4994	19.4976	0.0275049		-1.60735	0.0401193			0.165881	TRUE	0.296251	TRUE	3	14	1	85.7626
B12	C2	actin	UNKNOWN	SYBR	None	0.891384	0.825151	0.962934	19.5242	19.4976	0.0275049		-1.60735	0.0401193			0.165881	TRUE	0.296251	TRUE	3	14	1	85.584
C1	C3	hbq1a	UNKNOWN	SYBR	None				20.0012	19.9482	0.0661776							TRUE	0.246824	TRUE	3	15	1	86.477
C2	C3	hbq1a	UNKNOWN	SYBR	None				19.9693	19.9482	0.0661776							TRUE	0.246824	TRUE	3	14	1	86.6556
C3	C3	hbq1a	UNKNOWN	SYBR	None				19.874	19.9482	0.0661776							TRUE	0.246824	TRUE	3	15	1	86.6556
C4	C3	h2-k1	UNKNOWN	SYBR	None	1.81462	1.65754	1.98658	22.879	22.89	0.0475459		2.94186	0.0470464			-0.859668	TRUE	0.208917	TRUE	3	18	1	88.6203
C5	C3	h2-k1	UNKNOWN	SYBR	None	1.81462	1.65754	1.98658	22.9421	22.89	0.0475459		2.94186	0.0470464			-0.859668	TRUE	0.208917	TRUE	3	18	1	88.7989
C6	C3	h2-k1	UNKNOWN	SYBR	None	1.81462	1.65754	1.98658	22.849	22.89	0.0475459		2.94186	0.0470464			-0.859668	TRUE	0.208917	TRUE	3	18	1	88.6203
C7	C3	pnp2	UNKNOWN	SYBR	None	0.282862	0.261555	0.305905	26.9838	26.9951	0.0242631		7.04698	0.0406947			1.82183	TRUE	0.307016	TRUE	3	21	1	85.0481
C8	C3	pnp2	UNKNOWN	SYBR	None	0.282862	0.261555	0.305905	26.9786	26.9951	0.0242631		7.04698	0.0406947			1.82183	TRUE	0.307016	TRUE	3	21	1	84.8695
C9	C3	pnp2	UNKNOWN	SYBR	None	0.282862	0.261555	0.305905	27.023	26.9951	0.0242631		7.04698	0.0406947			1.82183	TRUE	0.307016	TRUE	3	21	1	84.8695
C10	C3	actin	UNKNOWN	SYBR	None	0.790593	0.719939	0.86818	18.4537	18.5139	0.052148		-1.43423	0.0486446			0.338994	TRUE	0.296251	TRUE	3	13	1	85.9412
C11	C3	actin	UNKNOWN	SYBR	None	0.790593	0.719939	0.86818	18.5445	18.5139	0.052148		-1.43423	0.0486446			0.338994	TRUE	0.296251	TRUE	3	13	1	85.9412
C12	C3	actin	UNKNOWN	SYBR	None	0.790593	0.719939	0.86818	18.5435	18.5139	0.052148		-1.43423	0.0486446			0.338994	TRUE	0.296251	TRUE	3	13	1	85.584
D1	E1	hbq1a	UNKNOWN	SYBR	None				21.0731	20.898	0.152006							TRUE	0.246824	TRUE	3	16	1	86.6556
D2	E1	hbq1a	UNKNOWN	SYBR	None				20.7998	20.898	0.152006							TRUE	0.246824	TRUE	3	15	1	86.6556
D3	E1	hbq1a	UNKNOWN	SYBR	None				20.8212	20.898	0.152006							TRUE	0.246824	TRUE	3	15	1	86.6556
D4	E1	h2-k1	UNKNOWN	SYBR	None	1.75942	1.40773	2.19896	23.7353	23.8845	0.131058		2.98643	0.115877			-0.815098	TRUE	0.208917	TRUE	3	19	1	88.6203
D5	E1	h2-k1	UNKNOWN	SYBR	None	1.75942	1.40773	2.19896	23.9367	23.8845	0.131058		2.98643	0.115877			-0.815098	TRUE	0.208917	TRUE	3	19	1	88.6203
D6	E1	h2-k1	UNKNOWN	SYBR	None	1.75942	1.40773	2.19896	23.9814	23.8845	0.131058		2.98643	0.115877			-0.815098	TRUE	0.208917	TRUE	3	19	1	88.7989
D7	E1	pnp2	UNKNOWN	SYBR	None	0.458891	0.379316	0.555159	27.1555	27.247	0.0791947		6.34893	0.0989575			1.12378	TRUE	0.307016	TRUE	3	22	1	85.0481
D8	E1	pnp2	UNKNOWN	SYBR	None	0.458891	0.379316	0.555159	27.2918	27.247	0.0791947		6.34893	0.0989575			1.12378	TRUE	0.307016	TRUE	3	22	1	85.0481
D9	E1	pnp2	UNKNOWN	SYBR	None	0.458891	0.379316	0.555159	27.2936	27.247	0.0791947		6.34893	0.0989575			1.12378	TRUE	0.307016	TRUE	3	22	1	84.8695
D10	E1	actin	UNKNOWN	SYBR	None	0.738481	0.619187	0.880758	19.5667	19.5622	0.0451509		-1.33586	0.0915506			0.437368	TRUE	0.296251	TRUE	3	14	1	86.1198
D11	E1	actin	UNKNOWN	SYBR	None	0.738481	0.619187	0.880758	19.6049	19.5622	0.0451509		-1.33586	0.0915506			0.437368	TRUE	0.296251	TRUE	3	14	1	85.9412
D12	E1	actin	UNKNOWN	SYBR	None	0.738481	0.619187	0.880758	19.5149	19.5622	0.0451509		-1.33586	0.0915506			0.437368	TRUE	0.296251	TRUE	3	14	1	85.584
E1	E2	h2-k1	UNKNOWN	SYBR	None				21.3091	21.1643	0.125761							TRUE	0.208917	TRUE	3	16	1	86.6556
E2	E2	h2-k1	UNKNOWN	SYBR	None				21.0829	21.1643	0.125761							TRUE	0.208917	TRUE	3	16	1	86.6556
E3	E2	h2-k1	UNKNOWN	SYBR	None				21.1008	21.1643	0.125761							TRUE	0.208917	TRUE	3	16	1	86.6556
E4	E2	hbq1a	UNKNOWN	SYBR	None	3.68667	2.86726	4.74026	22.9541	23.0835	0.188055		1.91921	0.130615			-1.88232	TRUE	0.246824	TRUE	3	18	1	88.6203
E5	E2	hbq1a	UNKNOWN	SYBR	None	3.68667	2.86726	4.74026	22.9972	23.0835	0.188055		1.91921	0.130615			-1.88232	TRUE	0.246824	TRUE	3	18	1	88.6203
E6	E2	hbq1a	UNKNOWN	SYBR	None	3.68667	2.86726	4.74026	23.2992	23.0835	0.188055		1.91921	0.130615			-1.88232	TRUE	0.246824	TRUE	3	18	1	88.7989
E7	E2	pnp2	UNKNOWN	SYBR	None	0.488399	0.410421	0.581192	27.5287	27.4233	0.0932395		6.25902	0.090387			1.03387	TRUE	0.307016	TRUE	3	22	1	85.0481
E8	E2	pnp2	UNKNOWN	SYBR	None	0.488399	0.410421	0.581192	27.3896	27.4233	0.0932395		6.25902	0.090387			1.03387	TRUE	0.307016	TRUE	3	22	1	85.0481
E9	E2	pnp2	UNKNOWN	SYBR	None	0.488399	0.410421	0.581192	27.3516	27.4233	0.0932395		6.25902	0.090387			1.03387	TRUE	0.307016	TRUE	3	22	1	84.8695
E10	E2	actin	UNKNOWN	SYBR	None	1.60573	1.17023	2.20332	18.4197	18.7078	0.25547		-2.45646	0.164399			-0.683232	TRUE	0.296251	TRUE	3	13	1	86.1198
E11	E2	actin	UNKNOWN	SYBR	None	1.60573	1.17023	2.20332	18.797	18.7078	0.25547		-2.45646	0.164399			-0.683232	TRUE	0.296251	TRUE	3	13	1	85.9412
E12	E2	actin	UNKNOWN	SYBR	None	1.60573	1.17023	2.20332	18.9067	18.7078	0.25547		-2.45646	0.164399			-0.683232	TRUE	0.296251	TRUE	3	13	1	85.584
F1	E3	hbq1a	UNKNOWN	SYBR	None				21.465	21.2764	0.233945							TRUE	0.246824	TRUE	3	16	1	86.477
F2	E3	hbq1a	UNKNOWN	SYBR	None				21.3943	21.2764	0.233945							TRUE	0.246824	TRUE	3	16	1	86.6556
F3	E3	hbq1a	UNKNOWN	SYBR	None				21.3071	21.2764	0.233945							TRUE	0.246824	TRUE	3	16	1	86.6556
F4	E3	h2-k1	UNKNOWN	SYBR	None	0.822156	0.634564	1.0652	25.1881	25.3604	0.149454		4.08405	0.145355			0.282517	TRUE	0.208917	TRUE	3	20	1	88.6203
F5	E3	h2-k1	UNKNOWN	SYBR	None	0.822156	0.634564	1.0652	25.4387	25.3604	0.149454		4.08405	0.145355			0.282517	TRUE	0.208917	TRUE	3	20	1	88.6203
F6	E3	h2-k1	UNKNOWN	SYBR	None	0.822156	0.634564	1.0652	25.4545	25.3604	0.149454		4.08405	0.145355			0.282517	TRUE	0.208917	TRUE	3	20	1	88.6203
F7	E3	pnp2	UNKNOWN	SYBR	None	0.108415	0.0862165	0.136329	29.8136	29.7069	0.092472		8.43052	0.12858			3.20537	TRUE	0.307016	TRUE	3	24	1	85.0481
F8	E3	pnp2	UNKNOWN	SYBR	None	0.108415	0.0862165	0.136329	29.6552	29.7069	0.092472		8.43052	0.12858			3.20537	TRUE	0.307016	TRUE	3	24	1	84.8695
F9	E3	pnp2	UNKNOWN	SYBR	None	0.108415	0.0862165	0.136329	29.6518	29.7069	0.092472		8.43052	0.12858			3.20537	TRUE	0.307016	TRUE	3	24	1	84.8695
F10	E3	actin	UNKNOWN	SYBR	None	0.504891	0.388429	0.656271	20.3151	20.4891	0.154701		-0.787269	0.147173			0.985957	TRUE	0.296251	TRUE	3	15	1	85.9412
F11	E3	actin	UNKNOWN	SYBR	None	0.504891	0.388429	0.656271	20.6113	20.4891	0.154701		-0.787269	0.147173			0.985957	TRUE	0.296251	TRUE	3	15	1	85.9412
F12	E3	actin	UNKNOWN	SYBR	None	0.504891	0.388429	0.656271	20.5408	20.4891	0.154701		-0.787269	0.147173			0.985957	TRUE	0.296251	TRUE	3	15	1	85.584
G1	C1	srp14	UNKNOWN	SYBR	None	1	0.746901	1.33887	24.9477	24.8749	0.0633501		4.17355	0.16378			0	TRUE	0.355852	TRUE	3	19	1	84.5123
G2	C1	srp14	UNKNOWN	SYBR	None	1	0.746901	1.33887	24.8451	24.8749	0.0633501		4.17355	0.16378			0	TRUE	0.355852	TRUE	3	19	1	84.5123
G3	C1	srp14	UNKNOWN	SYBR	None	1	0.746901	1.33887	24.832	24.8749	0.0633501		4.17355	0.16378			0	TRUE	0.355852	TRUE	3	19	1	84.6909
G4	C2	srp14	UNKNOWN	SYBR	None	1.81435	1.55104	2.12237	24.5634	24.4191	0.12587		3.31409	0.081477			-0.859457	TRUE	0.355852	TRUE	3	19	1	84.6909
G5	C2	srp14	UNKNOWN	SYBR	None	1.81435	1.55104	2.12237	24.3319	24.4191	0.12587		3.31409	0.081477			-0.859457	TRUE	0.355852	TRUE	3	18	1	84.6909
G6	C2	srp14	UNKNOWN	SYBR	None	1.81435	1.55104	2.12237	24.362	24.4191	0.12587		3.31409	0.081477			-0.859457	TRUE	0.355852	TRUE	3	18	1	84.6909
G7	C3	srp14	UNKNOWN	SYBR	None	6.53004	5.73459	7.43583	21.3857	21.4146	0.0963742		1.46646	0.0674968			-2.70709	TRUE	0.355852	TRUE	3	15	1	84.6909
G8	C3	srp14	UNKNOWN	SYBR	None	6.53004	5.73459	7.43583	21.336	21.4146	0.0963742		1.46646	0.0674968			-2.70709	TRUE	0.355852	TRUE	3	15	1	84.6909
G9	C3	srp14	UNKNOWN	SYBR	None	6.53004	5.73459	7.43583	21.5221	21.4146	0.0963742		1.46646	0.0674968			-2.70709	TRUE	0.355852	TRUE	3	16	1	84.5123
H1	E1	srp14	UNKNOWN	SYBR	None	1.20468	0.968534	1.49839	24.934	24.8029	0.124312		3.9049	0.113372			-0.268646	TRUE	0.355852	TRUE	3	19	1	84.3337
H2	E1	srp14	UNKNOWN	SYBR	None	1.20468	0.968534	1.49839	24.7882	24.8029	0.124312		3.9049	0.113372			-0.268646	TRUE	0.355852	TRUE	3	19	1	84.3337
H3	E1	srp14	UNKNOWN	SYBR	None	1.20468	0.968534	1.49839	24.6867	24.8029	0.124312		3.9049	0.113372			-0.268646	TRUE	0.355852	TRUE	3	19	1	84.3337
H4	E2	srp14	UNKNOWN	SYBR	None	1.87763	1.50192	2.34734	24.5943	24.4289	0.156725		3.26463	0.116015			-0.908916	TRUE	0.355852	TRUE	3	19	1	84.5123
H5	E2	srp14	UNKNOWN	SYBR	None	1.87763	1.50192	2.34734	24.4098	24.4289	0.156725		3.26463	0.116015			-0.908916	TRUE	0.355852	TRUE	3	18	1	84.5123
H6	E2	srp14	UNKNOWN	SYBR	None	1.87763	1.50192	2.34734	24.2826	24.4289	0.156725		3.26463	0.116015			-0.908916	TRUE	0.355852	TRUE	3	18	1	84.5123
H7	E3	srp14	UNKNOWN	SYBR	None	1.54213	1.22749	1.93742	24.7334	24.825	0.0903216		3.54863	0.12807			-0.624925	TRUE	0.355852	TRUE	3	19	1	84.5123
H8	E3	srp14	UNKNOWN	SYBR	None	1.54213	1.22749	1.93742	24.8275	24.825	0.0903216		3.54863	0.12807			-0.624925	TRUE	0.355852	TRUE	3	19	1	84.3337
H9	E3	srp14	UNKNOWN	SYBR	None	1.54213	1.22749	1.93742	24.914	24.825	0.0903216		3.54863	0.12807			-0.624925	TRUE	0.355852	TRUE	3	19	1	84.3337
H11	E3	hbq1a	UNKNOWN	SYBR	None				20.9391	21.2764	0.233945							TRUE	0.246824	TRUE	3	16	1	84.1551
H12	C1	hbq1a	UNKNOWN	SYBR	None				20.9381	20.7014	0.319288							TRUE	0.246824	TRUE	3	16	1	85.9412
Well	Sample Name	Target Name	Task	Reporter	Quencher	RQ	RQ Min	RQ Max	Cт	Cт Mean	Cт SD	ΔCт	ΔCт Mean	ΔCт SE	HK Control ΔCт Mean	HK Control ΔCт SE	ΔΔCт	Automatic Ct Threshold	Ct Threshold	Automatic Baseline	Baseline Start	Baseline End	Efficiency	Tm1	Tm2	Tm3	Comments	HIGHSD	NOAMP	OUTLIERRG	EXPFAIL	MTP
A1	E1	npy	UNKNOWN	SYBR	None				32.5654	32.3442	0.204208							TRUE	0.205523	TRUE	3	27	1	86.8312				N	N	N	N	N
A2	E1	npy	UNKNOWN	SYBR	None				32.1629	32.3442	0.204208							TRUE	0.205523	TRUE	3	27	1	86.8312				N	N	N	N	Y
A3	E1	npy	UNKNOWN	SYBR	None				32.3043	32.3442	0.204208							TRUE	0.205523	TRUE	3	27	1	87.0079				N	N	N	N	Y
A4	E2	npy	UNKNOWN	SYBR	None				31.66	31.7562	1.25588							TRUE	0.205523	TRUE	3	27	1	87.0079				Y	N	N	N	Y
A5	E2	npy	UNKNOWN	SYBR	None				33.9251	32.4792	1.25588							TRUE	0.205523	TRUE	3	29	1	87.0079				Y	N	N	N	Y
A6	E2	npy	UNKNOWN	SYBR	None				31.8525	32.4792	1.25588							TRUE	0.205523	TRUE	3	27	1	87.0079				Y	N	N	N	N
A7	E3	npy	UNKNOWN	SYBR	None				33.701	33.8756	0.925671							TRUE	0.205523	TRUE	3	28	1	86.8312				Y	N	N	N	N
A8	E3	npy	UNKNOWN	SYBR	None				32.301	33.3507	0.925671							TRUE	0.205523	TRUE	3	27	1	86.8312				Y	N	N	N	Y
A9	E3	npy	UNKNOWN	SYBR	None				34.0501	33.3507	0.925671							TRUE	0.205523	TRUE	3	29	1	86.8312				Y	N	N	N	N
A10	C1	npy	UNKNOWN	SYBR	None				31.9207	31.2905	0.553989							TRUE	0.205523	TRUE	3	27	1	86.6545				Y	N	N	N	N
A11	C1	npy	UNKNOWN	SYBR	None				31.0704	31.2905	0.553989							TRUE	0.205523	TRUE	3	26	1	86.4778				Y	N	N	N	Y
A12	C1	npy	UNKNOWN	SYBR	None				30.8804	31.2905	0.553989							TRUE	0.205523	TRUE	3	26	1	86.3011				Y	N	N	N	Y
B1	C2	npy	UNKNOWN	SYBR	None				31.6852	31.139	1.26522							TRUE	0.205523	TRUE	3	27	1	86.8312				Y	N	N	N	N
B2	C2	npy	UNKNOWN	SYBR	None				29.6924	31.139	1.26522							TRUE	0.205523	TRUE	3	25	1	77.1116				Y	N	N	N	Y
B3	C2	npy	UNKNOWN	SYBR	None				32.0394	31.139	1.26522							TRUE	0.205523	TRUE	3	27	1	86.8312				Y	N	N	N	Y
B4	C3	npy	UNKNOWN	SYBR	None				31.2847	30.945	0.325229							TRUE	0.205523	TRUE	3	26	1	87.0079				N	N	N	N	N
B5	C3	npy	UNKNOWN	SYBR	None				30.6365	30.945	0.325229							TRUE	0.205523	TRUE	3	25	1	86.8312				N	N	N	N	N
B6	C3	npy	UNKNOWN	SYBR	None				30.9137	30.945	0.325229							TRUE	0.205523	TRUE	3	26	1	86.6545				N	N	N	N	N
B7	C1	fcnb	UNKNOWN	SYBR	None				32.48	32.4417	0.219206							TRUE	0.243636	TRUE	3	27	1	88.4217				N	N	N	N	N
B8	C1	fcnb	UNKNOWN	SYBR	None				32.6393	32.4417	0.219206							TRUE	0.243636	TRUE	3	27	1	88.245				N	N	N	N	N
B9	C1	fcnb	UNKNOWN	SYBR	None				32.2059	32.4417	0.219206							TRUE	0.243636	TRUE	3	27	1	88.4217				N	N	N	N	N
B10	C1	actin	UNKNOWN	SYBR	None				18.3568	18.4271	0.0614545							TRUE	0.232277	TRUE	3	13	1	85.7709				N	N	N	N	N
B11	C1	actin	UNKNOWN	SYBR	None				18.4537	18.4271	0.0614545							TRUE	0.232277	TRUE	3	13	1	85.7709				N	N	N	N	N
B12	C1	actin	UNKNOWN	SYBR	None				18.4707	18.4271	0.0614545							TRUE	0.232277	TRUE	3	13	1	85.5942				N	N	N	N	N
C1	C2	fcnb	UNKNOWN	SYBR	None				32.2807	32.5538	0.23668							TRUE	0.243636	TRUE	3	27	1	88.245				N	N	N	N	N
C2	C2	fcnb	UNKNOWN	SYBR	None				32.7006	32.5538	0.23668							TRUE	0.243636	TRUE	3	27	1	88.245				N	N	N	N	N
C3	C2	fcnb	UNKNOWN	SYBR	None				32.68	32.5538	0.23668							TRUE	0.243636	TRUE	3	27	1	88.245				N	N	N	N	N
C4	C2	actin	UNKNOWN	SYBR	None				19.1266	19.0696	0.0501286							TRUE	0.232277	TRUE	3	14	1	85.9476				N	N	N	N	N
C5	C2	actin	UNKNOWN	SYBR	None				19.0498	19.0696	0.0501286							TRUE	0.232277	TRUE	3	14	1	85.7709				N	N	N	N	N
C6	C2	actin	UNKNOWN	SYBR	None				19.0324	19.0696	0.0501286							TRUE	0.232277	TRUE	3	14	1	85.5942				N	N	N	N	N
C7	C3	fcnb	UNKNOWN	SYBR	None				32.0919	31.8487	0.24953							TRUE	0.243636	TRUE	3	27	1	88.245				N	N	N	N	N
C8	C3	fcnb	UNKNOWN	SYBR	None				31.8609	31.8487	0.24953							TRUE	0.243636	TRUE	3	27	1	88.4217				N	N	N	N	N
C9	C3	fcnb	UNKNOWN	SYBR	None				31.5933	31.8487	0.24953							TRUE	0.243636	TRUE	3	26	1	88.4217				N	N	N	N	N
C10	C3	actin	UNKNOWN	SYBR	None				18.1071	18.1383	0.0515851							TRUE	0.232277	TRUE	3	13	1	85.9476				N	N	N	N	N
C11	C3	actin	UNKNOWN	SYBR	None				18.1979	18.1383	0.0515851							TRUE	0.232277	TRUE	3	13	1	85.7709				N	N	N	N	N
C12	C3	actin	UNKNOWN	SYBR	None				18.11	18.1383	0.0515851							TRUE	0.232277	TRUE	3	13	1	85.5942				N	N	N	N	N
D1	E1	fcnb	UNKNOWN	SYBR	None				33.5525	33.3864	0.369306							TRUE	0.243636	TRUE	3	28	1	88.245				N	N	N	N	N
D2	E1	fcnb	UNKNOWN	SYBR	None				33.6435	33.3864	0.369306							TRUE	0.243636	TRUE	3	28	1	88.245				N	N	N	N	N
D3	E1	fcnb	UNKNOWN	SYBR	None				32.9632	33.3864	0.369306							TRUE	0.243636	TRUE	3	27	1	88.4217				N	N	N	N	N
D4	E1	actin	UNKNOWN	SYBR	None				19.1709	19.2204	0.0525444							TRUE	0.232277	TRUE	3	14	1	86.1243				N	N	N	N	N
D5	E1	actin	UNKNOWN	SYBR	None				19.2755	19.2204	0.0525444							TRUE	0.232277	TRUE	3	14	1	85.7709				N	N	N	N	N
D6	E1	actin	UNKNOWN	SYBR	None				19.2148	19.2204	0.0525444							TRUE	0.232277	TRUE	3	14	1	85.5942				N	N	N	N	N
D7	E2	fcnb	UNKNOWN	SYBR	None				32.9609	33.2212	0.642907							TRUE	0.243636	TRUE	3	28	1	88.245				Y	N	N	N	N
D8	E2	fcnb	UNKNOWN	SYBR	None				32.7493	33.2212	0.642907							TRUE	0.243636	TRUE	3	27	1	88.245				Y	N	N	N	N
D9	E2	fcnb	UNKNOWN	SYBR	None				33.9535	33.2212	0.642907							TRUE	0.243636	TRUE	3	28	1	88.245				Y	N	N	N	N
D10	E2	actin	UNKNOWN	SYBR	None				18.317	19.2094	1.49083							TRUE	0.232277	TRUE	3	13	1	86.1243				Y	N	N	N	N
D11	E2	actin	UNKNOWN	SYBR	None				18.3808	19.2094	1.49083							TRUE	0.232277	TRUE	3	13	1	85.9476				Y	N	N	N	N
D12	E2	actin	UNKNOWN	SYBR	None				20.9305	19.2094	1.49083							TRUE	0.232277	TRUE	3	15	1	85.2407				Y	N	Y	N	N
E1	E3	fcnb	UNKNOWN	SYBR	None				35.9263	34.1812	1.21998							TRUE	0.243636	TRUE	3	31	1	87.8915				Y	N	N	N	N
E2	E3	fcnb	UNKNOWN	SYBR	None				33.4933	34.7629	1.21998							TRUE	0.243636	TRUE	3	28	1	79.0556				Y	N	N	N	Y
E3	E3	fcnb	UNKNOWN	SYBR	None				34.8692	34.7629	1.21998							TRUE	0.243636	TRUE	3	30	1	88.0683				Y	N	N	N	N
E4	E3	actin	UNKNOWN	SYBR	None				19.7109	19.946	0.22167							TRUE	0.232277	TRUE	3	14	1	85.9476				N	N	N	N	N
E5	E3	actin	UNKNOWN	SYBR	None				19.976	19.946	0.22167							TRUE	0.232277	TRUE	3	15	1	85.7709				N	N	N	N	N
E6	E3	actin	UNKNOWN	SYBR	None				20.1512	19.946	0.22167							TRUE	0.232277	TRUE	3	15	1	85.5942				N	N	N	N	N
Well	Sample Name	Target Name	Task	Reporter	Quencher	RQ	RQ Min	RQ Max	Cт	Cт Mean	Cт SD	ΔCт	ΔCт Mean	ΔCт SE	HK Control ΔCт Mean	HK Control ΔCт SE	ΔΔCт	Automatic Ct Threshold	Ct Threshold	Automatic Baseline	Baseline Start	Baseline End	Efficiency	Tm1	Tm2	Tm3	Comments	HIGHSD	NOAMP	OUTLIERRG	EXPFAIL	MTP
A1	C1	tnr	UNKNOWN	SYBR	None				34.324	34.4108	0.434113							TRUE	0.221506	TRUE	3	29	1	80.3114				N	N	N	N
A2	C1	tnr	UNKNOWN	SYBR	None				34.8817	34.4108	0.434113							TRUE	0.221506	TRUE	3	28	1	81.6314				N	N	N	N
A3	C1	tnr	UNKNOWN	SYBR	None				34.0266	34.4108	0.434113							TRUE	0.221506	TRUE	3	28	1	82.3857				N	N	N	N
A4	C2	tnr	UNKNOWN	SYBR	None				33.1471	33.8742	1.9942							TRUE	0.221506	TRUE	3	29	1	85.9686				N	N	N	N
A5	C2	tnr	UNKNOWN	SYBR	None				34.6014	34.9463	1.9942							TRUE	0.221506	TRUE	3	30	1	83.5171				N	N	N	Y
A6	C2	tnr	UNKNOWN	SYBR	None				37.0905	34.9463	1.9942							TRUE	0.221506	TRUE	3	29	1	84.6486				N	N	N	Y
A7	C3	tnr	UNKNOWN	SYBR	None				33.5327	34.2427	0.205061							TRUE	0.221506	TRUE	3	39	1	62.3971				N	Y	Y	Y
A8	C3	tnr	UNKNOWN	SYBR	None				33.2427	34.2427	0.205061							TRUE	0.221506	TRUE	3	39	1	62.3971				N	Y	Y	N
A9	C3	tnr	UNKNOWN	SYBR	None				Undetermined	34.2427	0.205061							TRUE	0.221506	TRUE	3	39	1	62.3971				N	Y	Y	Y
A10	C4	tnr	UNKNOWN	SYBR	None				33.4947	33.4274	0.113256							TRUE	0.221506	TRUE	3	27	1	82.7629				N	N	N	N
A11	C4	tnr	UNKNOWN	SYBR	None				33.2966	33.4274	0.113256							TRUE	0.221506	TRUE	3	27	1	82.5743				N	N	N	N
A12	C4	tnr	UNKNOWN	SYBR	None				33.4908	33.4274	0.113256							TRUE	0.221506	TRUE	3	27	1	82.5743				N	N	N	N
B1	E1	tnr	UNKNOWN	SYBR	None				31.9927	31.9775	0.127664							TRUE	0.221506	TRUE	3	30	1	83.7057				Y	N	N	N
B2	E1	tnr	UNKNOWN	SYBR	None				32.097	31.9775	0.127664							TRUE	0.221506	TRUE	3	30	1	83.5171				Y	N	N	Y
B3	E1	tnr	UNKNOWN	SYBR	None				31.843	31.9775	0.127664							TRUE	0.221506	TRUE	3	31	1	75.7857				Y	N	N	Y
B4	E2	tnr	UNKNOWN	SYBR	None				31.1237	30.4775	0.568161							TRUE	0.221506	TRUE	3	28	1	82.9514				N	N	N	N
B5	E2	tnr	UNKNOWN	SYBR	None				30.2525	30.4775	0.568161							TRUE	0.221506	TRUE	3	29	1	82.7629				N	N	N	N
B6	E2	tnr	UNKNOWN	SYBR	None				30.0563	30.4775	0.568161							TRUE	0.221506	TRUE	3	28	1	82.9514				N	N	N	N
B7	E3	tnr	UNKNOWN	SYBR	None				33.0464	33.3662	0.364304							TRUE	0.221506	TRUE	3	26	1	82.9514				Y	N	N	N
B8	E3	tnr	UNKNOWN	SYBR	None				33.7628	33.3662	0.364304							TRUE	0.221506	TRUE	3	25	1	82.9514				Y	N	N	N
B9	E3	tnr	UNKNOWN	SYBR	None				33.2895	33.3662	0.364304							TRUE	0.221506	TRUE	3	25	1	82.7629				Y	N	N	N
B10	E4	tnr	UNKNOWN	SYBR	None				33.4303	32.7743	0.816817							TRUE	0.221506	TRUE	3	28	1	82.9514				Y	N	N	N
B11	E4	tnr	UNKNOWN	SYBR	None				33.0332	32.7743	0.816817							TRUE	0.221506	TRUE	3	28	1	82.5743				Y	N	N	N
B12	E4	tnr	UNKNOWN	SYBR	None				31.8594	32.7743	0.816817							TRUE	0.221506	TRUE	3	27	1	76.9171				Y	N	N	N
Well	Sample Name	Target Name	Task	Reporter	Quencher	RQ	RQ Min	RQ Max	Cт	Cт Mean	Cт SD	ΔCт	ΔCт Mean	ΔCт SE	HK Control ΔCт Mean	HK Control ΔCт SE	ΔΔCт	Automatic Ct Threshold	Ct Threshold	Automatic Baseline	Baseline Start	Baseline End	Efficiency	Tm1	Tm2	Tm3	Comments	HIGHSD	NOAMP	EXPFAIL	MTP
A1	C	pnp2	UNKNOWN	SYBR	None				29.9252	29.2158	0.615056							TRUE	0.36696	TRUE	3	24	1	84.8206				N	N	N	N
A2	C	pnp2	UNKNOWN	SYBR	None				28.8307	29.2158	0.615056							TRUE	0.36696	TRUE	3	23	1	84.646				N	N	N	N
A3	C	pnp2	UNKNOWN	SYBR	None				28.8917	29.2158	0.615056							TRUE	0.36696	TRUE	3	23	1	84.646				N	N	N	N
A4	C	npy	UNKNOWN	SYBR	None				30.9353	30.8902	0.219796		1.67437					TRUE	0.201113	TRUE	3	26	1	88.6388				N	N	N	N
A5	C	npy	UNKNOWN	SYBR	None				31.0839	30.8902	0.219796		1.67437					TRUE	0.201113	TRUE	3	26	1	88.6388				N	N	N	N
A6	C	npy	UNKNOWN	SYBR	None				30.6513	30.8902	0.219796		1.67437					TRUE	0.201113	TRUE	3	25	1	88.8202				N	N	N	N
A7	C	srp14	UNKNOWN	SYBR	None	1	0.0304054	32.8889	22.8531	22.9132	0.0520787		-6.30264					TRUE	0.261842	TRUE	3	17	1	84.2968				N	N	N	N
A8	C	srp14	UNKNOWN	SYBR	None	1	0.0304054	32.8889	22.9453	22.9132	0.0520787		-6.30264					TRUE	0.261842	TRUE	3	17	1	84.1222				N	N	N	N
A9	C	srp14	UNKNOWN	SYBR	None	1	0.0304054	32.8889	22.9411	22.9132	0.0520787		-6.30264					TRUE	0.261842	TRUE	3	17	1	83.9476				N	N	N	N
A10	C	h2-k1	UNKNOWN	SYBR	None	1	0.832793	1.20078	28.9236	28.7592	0.164302		-0.456615					TRUE	0.32731	TRUE	3	23	1	84.6541				N	N	N	N
A11	C	h2-k1	UNKNOWN	SYBR	None	1	0.832793	1.20078	28.759	28.7592	0.164302		-0.456615					TRUE	0.32731	TRUE	3	23	1	84.6541				N	N	N	N
A12	C	h2-k1	UNKNOWN	SYBR	None	1	0.832793	1.20078	28.595	28.7592	0.164302		-0.456615					TRUE	0.32731	TRUE	3	23	1	84.833				N	N	N	N
B1	C	fcnb	UNKNOWN	SYBR	None	1	0.00575178	173.859	36.6549	33.0682	3.41634		2.80128					TRUE	0.286524	TRUE	3	30	1	87.0905				Y	N	N	N
B2	C	fcnb	UNKNOWN	SYBR	None	1	0.00575178	173.859	29.8525	33.0682	3.41634		2.80128					TRUE	0.286524	TRUE	3	24	1	87.0905				Y	N	N	N
B3	C	fcnb	UNKNOWN	SYBR	None	1	0.00575178	173.859	32.6972	33.0682	3.41634		2.80128					TRUE	0.286524	TRUE	3	27	1	86.9159				Y	N	N	Y
B4	C	hbq1a	UNKNOWN	SYBR	None				26.8382	26.8527	0.100976		-2.36317					TRUE	0.26245	TRUE	3	21	1	88.5903				N	N	N	N
B5	C	hbq1a	UNKNOWN	SYBR	None				26.9601	26.8527	0.100976		-2.36317					TRUE	0.26245	TRUE	3	21	1	88.5903				N	N	N	N
B6	C	hbq1a	UNKNOWN	SYBR	None				26.7597	26.8527	0.100976		-2.36317					TRUE	0.26245	TRUE	3	21	1	88.5903				N	N	N	N
B7	C	actin	UNKNOWN	SYBR	None	1	0.78105	1.28033	20.9155	20.9063	0.0339736		-9.98393					TRUE	0.362213	TRUE	3	15	1	86.0989				N	N	N	N
B8	C	actin	UNKNOWN	SYBR	None	1	0.78105	1.28033	20.9347	20.9063	0.0339736		-9.98393					TRUE	0.362213	TRUE	3	15	1	86.2803				N	N	N	N
B9	C	actin	UNKNOWN	SYBR	None	1	0.78105	1.28033	20.8686	20.9063	0.0339736		-9.98393					TRUE	0.362213	TRUE	3	15	1	86.2803				N	N	N	N
C1	E	pnp2	UNKNOWN	SYBR	None	2.91308	0.152791	55.5402	28.6581	28.5322	0.144786						0	TRUE	0.36696	TRUE	3	23	1	84.9952				N	N	N	N
C2	E	pnp2	UNKNOWN	SYBR	None	2.91308	0.152791	55.5402	28.5645	28.5322	0.144786						0	TRUE	0.36696	TRUE	3	22	1	84.9952				N	N	N	N
C3	E	pnp2	UNKNOWN	SYBR	None	2.91308	0.152791	55.5402	28.374	28.5322	0.144786						0	TRUE	0.36696	TRUE	3	22	1	85.1698				N	N	N	N
C4	E	npy	UNKNOWN	SYBR	None				30.3875	30.2988	0.13535		1.76664				0.092268	TRUE	0.201113	TRUE	3	25	1	88.276				N	N	N	N
C5	E	npy	UNKNOWN	SYBR	None				30.143	30.2988	0.13535		1.76664				0.092268	TRUE	0.201113	TRUE	3	25	1	88.276				N	N	N	N
C6	E	npy	UNKNOWN	SYBR	None				30.3659	30.2988	0.13535		1.76664				0.092268	TRUE	0.201113	TRUE	3	25	1	88.276				N	N	N	N
C7	E	srp14	UNKNOWN	SYBR	None	0.8899	0.0468678	16.8969	23.9002	23.9404	0.0362467		-4.59181				0.168285	TRUE	0.261842	TRUE	3	18	1	84.8206				N	N	N	N
C8	E	srp14	UNKNOWN	SYBR	None	0.8899	0.0468678	16.8969	23.9502	23.9404	0.0362467		-4.59181				0.168285	TRUE	0.261842	TRUE	3	18	1	84.8206				N	N	N	N
C9	E	srp14	UNKNOWN	SYBR	None	0.8899	0.0468678	16.8969	23.9707	23.9404	0.0362467		-4.59181				0.168285	TRUE	0.261842	TRUE	3	19	1	84.8206				N	N	N	N
C10	E	h2-k1	UNKNOWN	SYBR	None	3.69736	3.10007	4.40972	28.2906	28.2735	0.12227		-0.258642				0.197973	TRUE	0.32731	TRUE	3	22	1	85.0119				N	N	N	N
C11	E	h2-k1	UNKNOWN	SYBR	None	3.69736	3.10007	4.40972	28.3863	28.2735	0.12227		-0.258642				0.197973	TRUE	0.32731	TRUE	3	23	1	85.0119				N	N	N	N
C12	E	h2-k1	UNKNOWN	SYBR	None	3.69736	3.10007	4.40972	28.1436	28.2735	0.12227		-0.258642				0.197973	TRUE	0.32731	TRUE	3	22	1	85.1908				N	N	N	N
D1	E	fcnb	UNKNOWN	SYBR	None	2.38405	0.123712	45.9429	32.6894	32.6737	0.268642		-1.42449				-4.22577	TRUE	0.286524	TRUE	3	27	1	87.0905				N	N	N	N
D2	E	fcnb	UNKNOWN	SYBR	None	2.38405	0.123712	45.9429	32.9341	32.6737	0.268642		-1.42449				-4.22577	TRUE	0.286524	TRUE	3	28	1	87.2651				N	N	N	N
D3	E	fcnb	UNKNOWN	SYBR	None	2.38405	0.123712	45.9429	32.3975	32.6737	0.268642		-1.42449				-4.22577	TRUE	0.286524	TRUE	3	27	1	87.2651				N	N	N	N
D4	E	hbq1a	UNKNOWN	SYBR	None				25.563	25.1122	0.397994		-3.41996				-1.05679	TRUE	0.26245	TRUE	3	20	1	88.4113				N	N	N	N
D5	E	hbq1a	UNKNOWN	SYBR	None				24.9641	25.1122	0.397994		-3.41996				-1.05679	TRUE	0.26245	TRUE	3	19	1	88.5903				N	N	N	N
D6	E	hbq1a	UNKNOWN	SYBR	None				24.8095	25.1122	0.397994		-3.41996				-1.05679	TRUE	0.26245	TRUE	3	19	1	88.5903				N	N	N	N
D7	E	actin	UNKNOWN	SYBR	None	1.14634	0.504849	2.60294	19.6989	19.6989	0.72555		-8.41432				1.56961	TRUE	0.362213	TRUE	3	13	1	86.4617				Y	N	N	N
D8	E	actin	UNKNOWN	SYBR	None	1.14634	0.504849	2.60294	19.699	20.1178	0.72555		-8.41432				1.56961	TRUE	0.362213	TRUE	3	14	1	86.2803				Y	N	N	N
D9	E	actin	UNKNOWN	SYBR	None	1.14634	0.504849	2.60294	20.9556	20.1178	0.72555		-8.41432				1.56961	TRUE	0.362213	TRUE	3	15	1	86.0989				Y	N	Y	N
Well	Sample Name	Target Name	Task	Reporter	Quencher	RQ	RQ Min	RQ Max	Cт	Cт Mean	Cт SD	ΔCт	ΔCт Mean	ΔCт SE	HK Control ΔCт Mean	HK Control ΔCт SE	ΔΔCт	Automatic Ct Threshold	Ct Threshold	Automatic Baseline	Baseline Start	Baseline End	Efficiency	Tm1	Tm2	Tm3	Comments	HIGHSD	MTP
A1	C1	robo1	UNKNOWN	SYBR	None				31.4973	31.7348	0.214627							TRUE	0.265924	TRUE	3	26	1	84.2481				N	N
A2	C1	robo1	UNKNOWN	SYBR	None				31.7922	31.7348	0.214627							TRUE	0.265924	TRUE	3	26	1	84.2481				N	N
A3	C1	robo1	UNKNOWN	SYBR	None				31.9148	31.7348	0.214627							TRUE	0.265924	TRUE	3	26	1	84.2481				N	N
A4	C2	robo1	UNKNOWN	SYBR	None				28.659	28.8689	0.214759							TRUE	0.265924	TRUE	3	23	1	84.0663				N	N
A5	C2	robo1	UNKNOWN	SYBR	None				28.8594	28.8689	0.214759							TRUE	0.265924	TRUE	3	23	1	83.8845				N	N
A6	C2	robo1	UNKNOWN	SYBR	None				29.0882	28.8689	0.214759							TRUE	0.265924	TRUE	3	23	1	83.8845				N	N
A7	C3	robo1	UNKNOWN	SYBR	None				25.1475	25.3605	0.244154							TRUE	0.265924	TRUE	3	20	1	84.4298				N	N
A8	C3	robo1	UNKNOWN	SYBR	None				25.307	25.3605	0.244154							TRUE	0.265924	TRUE	3	20	1	84.2481				N	N
A9	C3	robo1	UNKNOWN	SYBR	None				25.6269	25.3605	0.244154							TRUE	0.265924	TRUE	3	20	1	84.2481				N	N
A10	C4	robo1	UNKNOWN	SYBR	None				34.5248	34.3208	0.731795							TRUE	0.265924	TRUE	3	29	1	84.0663				Y	N
A11	C4	robo1	UNKNOWN	SYBR	None				33.5086	34.3208	0.731795							TRUE	0.265924	TRUE	3	28	1	84.0663				Y	N
A12	C4	robo1	UNKNOWN	SYBR	None				34.9288	34.3208	0.731795							TRUE	0.265924	TRUE	3	29	1	84.0663	75.5232			Y	Y
B1	E1	robo1	UNKNOWN	SYBR	None				33.9662	33.4709	0.526061							TRUE	0.265924	TRUE	3	28	1	84.0663	74.6144			Y	Y
B2	E1	robo1	UNKNOWN	SYBR	None				33.5278	33.4709	0.526061							TRUE	0.265924	TRUE	3	28	1	84.2481	74.7961			Y	Y
B3	E1	robo1	UNKNOWN	SYBR	None				32.9187	33.4709	0.526061							TRUE	0.265924	TRUE	3	27	1	84.4298				Y	N
B4	E2	robo1	UNKNOWN	SYBR	None				25.4724	25.5161	0.0540862							TRUE	0.265924	TRUE	3	20	1	84.4298				N	N
B5	E2	robo1	UNKNOWN	SYBR	None				25.5766	25.5161	0.0540862							TRUE	0.265924	TRUE	3	20	1	84.6116				N	N
B6	E2	robo1	UNKNOWN	SYBR	None				25.4994	25.5161	0.0540862							TRUE	0.265924	TRUE	3	20	1	84.6116				N	N
B7	E3	robo1	UNKNOWN	SYBR	None				31.4817	31.2733	0.202795							TRUE	0.265924	TRUE	3	26	1	84.4298				N	N
B8	E3	robo1	UNKNOWN	SYBR	None				31.0766	31.2733	0.202795							TRUE	0.265924	TRUE	3	26	1	84.2481				N	N
B9	E3	robo1	UNKNOWN	SYBR	None				31.2617	31.2733	0.202795							TRUE	0.265924	TRUE	3	26	1	84.2481				N	N
B10	E4	robo1	UNKNOWN	SYBR	None				32.4971	32.2352	0.370364							TRUE	0.265924	TRUE	3	27	1	84.0663				N	N
B11	E4	robo1	UNKNOWN	SYBR	None				31.9733	32.2352	0.370364							TRUE	0.265924	TRUE	3	26	1	83.8845				N	N
C1	C1	actin	UNKNOWN	SYBR	None	1	0.443382	2.25539	26.9362	26.9168	0.0172495		-4.81796				0	TRUE	0.25866	TRUE	3	21	1	85.884				N	N
C2	C1	actin	UNKNOWN	SYBR	None	1	0.443382	2.25539	26.9112	26.9168	0.0172495		-4.81796				0	TRUE	0.25866	TRUE	3	22	1	85.884				N	N
C3	C1	actin	UNKNOWN	SYBR	None	1	0.443382	2.25539	26.903	26.9168	0.0172495		-4.81796				0	TRUE	0.25866	TRUE	3	21	1	85.884				N	N
C4	C2	actin	UNKNOWN	SYBR	None	0.676468	0.530673	0.862319	24.8672	24.8947	0.0407823		-3.97413				0.84383	TRUE	0.25866	TRUE	3	19	1	86.0657				N	N
C5	C2	actin	UNKNOWN	SYBR	None	0.676468	0.530673	0.862319	24.8755	24.8947	0.0407823		-3.97413				0.84383	TRUE	0.25866	TRUE	3	19	1	86.0657				N	N
C6	C2	actin	UNKNOWN	SYBR	None	0.676468	0.530673	0.862319	24.9416	24.8947	0.0407823		-3.97413				0.84383	TRUE	0.25866	TRUE	3	20	1	86.0657				N	N
C7	C3	actin	UNKNOWN	SYBR	None	0.224607	0.170086	0.296606	20.0526	20.111	0.0548907		-5.24942				-0.431459	TRUE	0.25866	TRUE	3	14	1	86.2475				N	N
C8	C3	actin	UNKNOWN	SYBR	None	0.224607	0.170086	0.296606	20.1191	20.111	0.0548907		-5.24942				-0.431459	TRUE	0.25866	TRUE	3	15	1	86.2475				N	N
C9	C3	actin	UNKNOWN	SYBR	None	0.224607	0.170086	0.296606	20.1615	20.111	0.0548907		-5.24942				-0.431459	TRUE	0.25866	TRUE	3	15	1	86.0657				N	N
C10	C4	actin	UNKNOWN	SYBR	None	1.2497	0.940279	1.66093	20.9884	21.1433	0.139397		-13.1774				-8.35945	TRUE	0.25866	TRUE	3	16	1	85.884				N	N
C11	C4	actin	UNKNOWN	SYBR	None	1.2497	0.940279	1.66093	21.1832	21.1433	0.139397		-13.1774				-8.35945	TRUE	0.25866	TRUE	3	14	1	85.7022				N	N
C12	C4	actin	UNKNOWN	SYBR	None	1.2497	0.940279	1.66093	21.2584	21.1433	0.139397		-13.1774				-8.35945	TRUE	0.25866	TRUE	3	16	1	85.5204				N	N
D1	E1	actin	UNKNOWN	SYBR	None	0.742142	0.404954	1.36009	26.4464	26.4972	0.143169		-6.97371				-2.15575	TRUE	0.25866	TRUE	3	21	1	85.884				N	N
D2	E1	actin	UNKNOWN	SYBR	None	0.742142	0.404954	1.36009	26.6589	26.4972	0.143169		-6.97371				-2.15575	TRUE	0.25866	TRUE	3	21	1	85.884				N	N
D3	E1	actin	UNKNOWN	SYBR	None	0.742142	0.404954	1.36009	26.3864	26.4972	0.143169		-6.97371				-2.15575	TRUE	0.25866	TRUE	3	21	1	86.0657				N	N
D4	E2	actin	UNKNOWN	SYBR	None	0.273582	0.251813	0.297232	20.041	19.9822	0.0514118		-5.53399				-0.716026	TRUE	0.25866	TRUE	3	15	1	86.2475				N	N
D5	E2	actin	UNKNOWN	SYBR	None	0.273582	0.251813	0.297232	19.9461	19.9822	0.0514118		-5.53399				-0.716026	TRUE	0.25866	TRUE	3	14	1	86.4293				N	N
D6	E2	actin	UNKNOWN	SYBR	None	0.273582	0.251813	0.297232	19.9594	19.9822	0.0514118		-5.53399				-0.716026	TRUE	0.25866	TRUE	3	15	1	86.4293				N	N
D7	E3	actin	UNKNOWN	SYBR	None	0.40951	0.303112	0.553255	24.9512	25.1574	0.179425		-6.11591				-1.29795	TRUE	0.25866	TRUE	3	19	1	86.0657				N	N
D8	E3	actin	UNKNOWN	SYBR	None	0.40951	0.303112	0.553255	25.2433	25.1574	0.179425		-6.11591				-1.29795	TRUE	0.25866	TRUE	3	20	1	86.0657				N	N
D9	E3	actin	UNKNOWN	SYBR	None	0.40951	0.303112	0.553255	25.2778	25.1574	0.179425		-6.11591				-1.29795	TRUE	0.25866	TRUE	3	20	1	85.884				N	N
D10	E4	actin	UNKNOWN	SYBR	None	0.622339	0.273029	1.41856	25.4276	25.5155	0.124377		-6.71972				-1.90176	TRUE	0.25866	TRUE	3	20	1	85.7022				N	N
D11	E4	actin	UNKNOWN	SYBR	None	0.622339	0.273029	1.41856	25.6034	25.5155	0.124377		-6.71972				-1.90176	TRUE	0.25866	TRUE	3	20	1	85.5204				N	N
Well	Sample Name	Target Name	Task	Reporter	Quencher	RQ	RQ Min	RQ Max	Cт	Cт Mean	Cт SD	ΔCт	ΔCт Mean	ΔCт SE	HK Control ΔCт Mean	HK Control ΔCт SE	ΔΔCт	Automatic Ct Threshold	Ct Threshold	Automatic Baseline	Baseline Start	Baseline End	Efficiency	Tm1	Tm2	Tm3	Comments	HIGHSD	OUTLIERRG
A1	C1	arg	UNKNOWN	SYBR	None				30.1213	30.3265	0.179233							TRUE	0.166785	TRUE	3	25	1	84.584				N	N
A2	C1	arg	UNKNOWN	SYBR	None				30.4053	30.3265	0.179233							TRUE	0.166785	TRUE	3	26	1	84.7663				N	N
A3	C1	arg	UNKNOWN	SYBR	None				30.4527	30.3265	0.179233							TRUE	0.166785	TRUE	3	26	1	84.7663				N	N
A4	C2	arg	UNKNOWN	SYBR	None				28.9748	28.9909	0.0227768							TRUE	0.166785	TRUE	3	24	1	84.584				N	N
A5	C2	arh	UNKNOWN	SYBR	None				29.007	28.9909	0.0227768							TRUE	0.166785	TRUE	3	24	1	84.4017				N	N
A6	C3	arh	UNKNOWN	SYBR	None				27.1154	26.9708	0.205874							TRUE	0.166785	TRUE	3	23	1	84.7663				N	N
A7	C3	arh	UNKNOWN	SYBR	None				27.0618	26.9708	0.205874							TRUE	0.166785	TRUE	3	22	1	84.584				N	N
A8	C3	arh	UNKNOWN	SYBR	None				26.7351	26.9708	0.205874							TRUE	0.166785	TRUE	3	22	1	84.584				N	N
A9	C4	arh	UNKNOWN	SYBR	None				26.4961	26.65	0.145779							TRUE	0.166785	TRUE	3	22	1	84.584				N	N
A10	C4	arh	UNKNOWN	SYBR	None				26.786	26.65	0.145779							TRUE	0.166785	TRUE	3	22	1	84.4017				N	N
A11	C4	arh	UNKNOWN	SYBR	None				26.6678	26.65	0.145779							TRUE	0.166785	TRUE	3	22	1	84.4017				N	N
B1	E1	arh	UNKNOWN	SYBR	None				31.123	30.7761	0.391344							TRUE	0.166785	TRUE	3	27	1	84.4017				N	N
B2	E1	arh	UNKNOWN	SYBR	None				30.8534	30.7761	0.391344							TRUE	0.166785	TRUE	3	26	1	84.7663				N	N
B3	E1	arh	UNKNOWN	SYBR	None				30.3518	30.7761	0.391344							TRUE	0.166785	TRUE	3	25	1	84.584				N	N
B4	E2	arh	UNKNOWN	SYBR	None				29.5173	29.5559	0.132907							TRUE	0.166785	TRUE	3	24	1	85.1309				N	N
B5	E2	arh	UNKNOWN	SYBR	None				29.4464	29.5559	0.132907							TRUE	0.166785	TRUE	3	25	1	84.9486				N	N
B6	E2	arh	UNKNOWN	SYBR	None				29.7038	29.5559	0.132907							TRUE	0.166785	TRUE	3	25	1	84.7663				N	N
B7	E3	arh	UNKNOWN	SYBR	None				27.0727	26.9969	0.254537							TRUE	0.166785	TRUE	3	22	1	84.9486				N	N
B8	E3	arh	UNKNOWN	SYBR	None				26.713	26.9969	0.254537							TRUE	0.166785	TRUE	3	22	1	84.9486				N	N
B9	E3	arh	UNKNOWN	SYBR	None				27.2049	26.9969	0.254537							TRUE	0.166785	TRUE	3	22	1	84.9486				N	N
B10	E4	arh	UNKNOWN	SYBR	None				29.2909	29.8338	0.96318							TRUE	0.166785	TRUE	3	25	1	84.7663				Y	N
B11	E4	arh	UNKNOWN	SYBR	None				29.2646	29.8338	0.96318							TRUE	0.166785	TRUE	3	24	1	84.7663				Y	N
B12	E4	arh	UNKNOWN	SYBR	None				30.9459	29.8338	0.96318							TRUE	0.166785	TRUE	3	26	1	84.584				Y	Y
C1	C1	ACTIN	UNKNOWN	SYBR	None	1	0.61159	1.63508	26.4376	26.6554	0.20659		-3.67106				0	TRUE	0.268204	TRUE	3	21	1	85.8602				N	N
C2	C1	ACTIN	UNKNOWN	SYBR	None	1	0.61159	1.63508	26.8486	26.6554	0.20659		-3.67106				0	TRUE	0.268204	TRUE	3	21	1	85.8602				N	N
C3	C1	ACTIN	UNKNOWN	SYBR	None	1	0.61159	1.63508	26.68	26.6554	0.20659		-3.67106				0	TRUE	0.268204	TRUE	3	21	1	85.8602				N	N
C4	C2	ACTIN	UNKNOWN	SYBR	None	1.86968	0.638211	5.47738	24.8871	24.8103	0.090025		-4.18064				-0.509577	TRUE	0.268204	TRUE	3	19	1	86.2249				N	N
C5	C2	ACTIN	UNKNOWN	SYBR	None	1.86968	0.638211	5.47738	24.8326	24.8103	0.090025		-4.18064				-0.509577	TRUE	0.268204	TRUE	3	19	1	86.2249				N	N
C6	C2	ACTIN	UNKNOWN	SYBR	None	1.86968	0.638211	5.47738	24.7112	24.8103	0.090025		-4.18064				-0.509577	TRUE	0.268204	TRUE	3	20	1	86.2249				N	N
C7	C3	ACTIN	UNKNOWN	SYBR	None	4.42139	2.95523	6.61494	20.8271	20.7056	0.298478		-6.26518				-2.59412	TRUE	0.268204	TRUE	3	15	1	86.4072				N	N
C8	C3	ACTIN	UNKNOWN	SYBR	None	4.42139	2.95523	6.61494	20.9241	20.7056	0.298478		-6.26518				-2.59412	TRUE	0.268204	TRUE	3	15	1	86.0425				N	N
C9	C3	ACTIN	UNKNOWN	SYBR	None	4.42139	2.95523	6.61494	20.3655	20.7056	0.298478		-6.26518				-2.59412	TRUE	0.268204	TRUE	3	15	1	86.2249				N	N
C10	C4	ACTIN	UNKNOWN	SYBR	None	3.44444	2.85792	4.15134	20.6941	20.745	0.0835082		-5.90495				-2.23389	TRUE	0.268204	TRUE	3	15	1	85.8602				N	N
C11	C4	ACTIN	UNKNOWN	SYBR	None	3.44444	2.85792	4.15134	20.6996	20.745	0.0835082		-5.90495				-2.23389	TRUE	0.268204	TRUE	3	15	1	85.6779				N	N
C12	C4	ACTIN	UNKNOWN	SYBR	None	3.44444	2.85792	4.15134	20.8414	20.745	0.0835082		-5.90495				-2.23389	TRUE	0.268204	TRUE	3	15	1	85.4956				N	N
D1	E1	ACTIN	UNKNOWN	SYBR	None	0.820076	0.654424	1.02766	26.5757	26.4919	0.0954821		-4.28413				-0.613068	TRUE	0.268204	TRUE	3	21	1	86.0425				N	N
D2	E1	ACTIN	UNKNOWN	SYBR	None	0.820076	0.654424	1.02766	26.5122	26.4919	0.0954821		-4.28413				-0.613068	TRUE	0.268204	TRUE	3	21	1	86.0425				N	N
D3	E1	ACTIN	UNKNOWN	SYBR	None	0.820076	0.654424	1.02766	26.388	26.4919	0.0954821		-4.28413				-0.613068	TRUE	0.268204	TRUE	3	21	1	86.0425				N	N
D4	E2	ACTIN	UNKNOWN	SYBR	None	1.37771	1.18031	1.60812	24.9568	24.9729	0.0413239		-4.58295				-0.911888	TRUE	0.268204	TRUE	3	19	1	86.2249				N	N
D5	E2	ACTIN	UNKNOWN	SYBR	None	1.37771	1.18031	1.60812	25.0199	24.9729	0.0413239		-4.58295				-0.911888	TRUE	0.268204	TRUE	3	19	1	86.0425				N	N
D6	E2	ACTIN	UNKNOWN	SYBR	None	1.37771	1.18031	1.60812	24.9421	24.9729	0.0413239		-4.58295				-0.911888	TRUE	0.268204	TRUE	3	19	1	85.8602				N	N
D7	E3	ACTIN	UNKNOWN	SYBR	None	4.9255	3.69053	6.57373	20.5168	20.5759	0.0519904		-6.42095				-2.74989	TRUE	0.268204	TRUE	3	15	1	86.4072				N	N
D8	E3	ACTIN	UNKNOWN	SYBR	None	4.9255	3.69053	6.57373	20.5967	20.5759	0.0519904		-6.42095				-2.74989	TRUE	0.268204	TRUE	3	15	1	86.4072				N	N
D9	E3	ACTIN	UNKNOWN	SYBR	None	4.9255	3.69053	6.57373	20.6143	20.5759	0.0519904		-6.42095				-2.74989	TRUE	0.268204	TRUE	3	15	1	86.4072				N	N
D10	E4	ACTIN	UNKNOWN	SYBR	None	0.871401	0.594485	1.27731	24.9503	25.0688	0.298962		-4.76493				-1.09386	TRUE	0.268204	TRUE	3	19	1	85.8602				N	N
D11	E4	ACTIN	UNKNOWN	SYBR	None	0.871401	0.594485	1.27731	24.8473	25.0688	0.298962		-4.76493				-1.09386	TRUE	0.268204	TRUE	3	19	1	85.6779				N	N
D12	E4	ACTIN	UNKNOWN	SYBR	None	0.871401	0.594485	1.27731	25.4089	25.0688	0.298962		-4.76493				-1.09386	TRUE	0.268204	TRUE	3	20	1	85.4956				N	N

## Sheet: Sheet1
		CT MEAN	内参CT MEAN	ΔCт(目的基因-内参基因）	ΔΔCт(实验组-对照组）	2-ΔΔCт	MEAN 2-ΔΔCт	SD	P
Hbq1a													独立样本检验
	C1	20.7014	18.9281	1.77323	-0.437366	1.35413	1.45569	0.106131	0.002						方差方程的 Levene 检验		均值方程的 t 检验
	C2	25.2128	19.4976	5.71518	-1.33951	2.53066									F	Sig.	t	df	Sig.(双侧)	均值差值	标准误差值	差分的 95% 置信区间
	C3	19.9482	18.5139	1.43423	-0.646961	1.56587																下限	上限
	C4	26.8527	20.9063	5.94639	-0.53313	1.44706							VAR00002	假设方差相等	5.10463	0.0867435	-7.43677	4	0.0017458	-0.455687	0.0612748	-0.625813	-0.285561
						1.35413								假设方差不相等			-7.43677	2	0.0176053	-0.455687	0.0612748	-0.719332	-0.192043
	E1	20.898	19.5622	1.33586
	E2	23.0835	18.7078	4.37567
	E3	21.2764	20.4891	0.78727
	E4	25.1122	19.6989	5.41326
H2-k1													独立样本检验
	C1	24.825	18.9281	5.89684	-1.57455	2.97842	0.623663	0.0785957	0.001						方差方程的 Levene 检验		均值方程的 t 检验
	C2	21.105	19.4976	1.60735	0.849112	0.555126									F	Sig.	t	df	Sig.(双侧)	均值差值	标准误差值	差分的 95% 置信区间
	C3	22.89	18.5139	4.37609	0.495224	0.709452																下限	上限
	C4	28.7592	20.9063	7.85294	0.721633	0.606411							VAR00002	假设方差相等	7.7217	0.04988	8.29352	4	0.00115407	0.376337	0.0453772	0.25035	0.502325
														假设方差不相等			8.29352	2	0.014229	0.376337	0.0453772	0.181095	0.57158
	E1	23.8845	19.5622	4.32229
	E2	21.1643	18.7078	2.45646
	E3	25.3604	20.4891	4.87132
	E4	28.2735	19.6989	8.57458
Pnp2
	C1	25.9265	18.9281	6.99838	0.686409	0.621399	0.639056	0.0501109	0.006
	C2	26.9386	19.4976	7.44099	1.27449	0.413371
	C3	26.9951	18.5139	8.48121	0.736572	0.600164
	C4	29.2158	20.9063	8.30956	0.52366	0.695605
						0.621399
	E1	27.247	19.5622	7.68479
	E2	27.4233	18.7078	8.71548
	E3	29.7069	20.4891	9.21778
	E4	28.5322	19.6989	8.83322
Srp14
	C1	24.8749	18.9281	5.94678	-0.706015	1.63129	0.385592	0.181512	0.004				独立样本检验
	C2	24.4191	19.4976	4.92144	0.799654	0.574487									方差方程的 Levene 检验		均值方程的 t 检验
	C3	21.4146	18.5139	2.90069	1.43521	0.369794									F	Sig.	t	df	Sig.(双侧)	均值差值	标准误差值	差分的 95% 置信区间
	C4	22.9132	20.9063	2.00692	2.23449	0.212496																下限	上限
													VAR00002	假设方差相等	5.19428	0.0848712	5.8629	4	0.00422511	0.614408	0.104796	0.323448	0.905367
	E1	24.8029	19.5622	5.24076										假设方差不相等			5.8629	2	0.0278811	0.614408	0.104796	0.163507	1.06531
	E2	24.4289	18.7078	5.72109
	E3	24.825	20.4891	4.3359
	E4	23.9404	19.6989	4.24141
Tnr
	C1	34.4108	18.9281	15.4826	-3.06727	8.38187	7.23063	1.14501	0.001				独立样本检验
	C2	33.8742	19.4976	14.3766	-2.6069	6.09195									方差方程的 Levene 检验		均值方程的 t 检验
	C3	34.2427	18.5139	15.7288	-2.85161	7.21805									F	Sig.	t	df	Sig.(双侧)	均值差值	标准误差值	差分的 95% 置信区间
	C4	33.4274	20.9063	12.5211	0.55425	0.681011																下限	上限
				0									VAR00002	假设方差相等	4.13397	0.111803	-9.42503	4	0.000706496	-6.23063	0.661072	-8.06605	-4.3952
	E1	31.9775	19.5622	12.4154										假设方差不相等			-9.42503	2	0.0110707	-6.23063	0.661072	-9.07499	-3.38626
	E2	30.4775	18.7078	11.7697
	E3	33.3662	20.4891	12.8772
	E4	32.7743	19.6989	13.0754
						0.65251
NPY	C1	31.2905	18.4271	12.8634	0.260412	0.834849	0.735213	0.0923415	0.008				独立样本检验
	C2	31.139	19.0696	12.0694	0.477383	0.71828									方差方程的 Levene 检验		均值方程的 t 检验
	C3	30.945	18.1383	12.8067	1.12287	0.45918									F	Sig.	t	df	Sig.(双侧)	均值差值	标准误差值	差分的 95% 置信区间
	C4	30.8902	20.9063	9.98393	0.615928	0.65251																下限	上限
													VAR00002	假设方差相等	6.93489	0.0579783	4.96661	4	0.00766993	0.264787	0.0533134	0.116765	0.412809
	E1	32.3442	19.2204	13.1238										假设方差不相等			4.96661	2	0.0382299	0.264787	0.0533134	0.035398	0.494176
	E2	31.7562	19.2094	12.5468
	E3	33.8756	19.946	13.9295
	E4	30.2988	19.6989	10.5999
Fcnb
	C1	32.4417	18.4271	14.0146	0.1514	0.900377	0.652672	0.0722219	0.014
	C2	32.5538	19.0696	13.4842	0.527607	0.693704
	C3	31.8487	18.1383	13.7103	0.524851	0.695031
	C4	33.0682	20.9063	12.1619	0.812787	0.569281
	E1	33.3864	19.2204	14.166
	E2	33.2212	19.2094	14.0118
	E3	34.1812	19.946	14.2352
	E4	32.6737	19.6989	12.9747
arh			actin									独立样本检验
C1	arh	30.3265	26.6554	3.67106	0.613068	0.653805	0.769369	0.122422	0.031					方差方程的 Levene 检验		均值方程的 t 检验
C2	arh	28.9909	24.8103	4.18064	0.402311	0.756645								F	Sig.	t	df	Sig.(双侧)	均值差值	标准误差值	差分的 95% 置信区间
C3	arh	26.9708	20.7056	6.26518	0.155766	0.897656															下限	上限
C4	arh	26.65	20.745	5.90495	-1.14003	2.20385						VAR00002	假设方差相等	5.46471	0.0795808	3.26301	4	0.0309927	0.230631	0.0706806	0.0343906	0.426872
E1	arh	30.7761	26.4919	4.28413									假设方差不相等			3.26301	2	0.0824693	0.230631	0.0706806	-0.0734827	0.534745
E2	arh	29.5559	24.9729	4.58295
E3	arh	26.9969	20.5759	6.42095
E4	arh	29.8338	25.0688	4.76493
robo1
			ACTIN
C1	Robo1	31.7348	26.9168	4.81796	2.15575	0.224417	0.370694	0.164313	0.003		独立样本检验
C2	Robo1	28.8689	24.8947	3.97413	1.55986	0.339185							方差方程的 Levene 检验		均值方程的 t 检验
C3	Robo1	25.3605	20.111	5.24942	0.866491	0.548479							F	Sig.	t	df	Sig.(双侧)	均值差值	标准误差值	差分的 95% 置信区间
C4	Robo1	34.3208	21.1433	13.1774	-6.45769	87.8939														下限	上限
E1	Robo1	33.4709	26.4972	6.97371							VAR00002	假设方差相等	7.11056	0.0560061	6.63363	4	0.00267953	0.629306	0.0948661	0.365916	0.892697
E2	Robo1	25.5161	19.9822	5.53399								假设方差不相等			6.63363	2	0.0219783	0.629306	0.0948661	0.221131	1.03748
E3	Robo1	31.2733	25.1574	6.11591
E4	Robo1	32.2352	25.5155	6.71972

## Sheet: Sheet2
	Hbq1a	C	1
		TX	1.45569
	SD	0	0.106131
	H2-k1	C	1
		TX	0.623663
	SD	0	0.0785957
	Pnp2	C	1
		TX	0.639056
	SD	0	0.0501109
	Srp14	C	1
		TX	0.385592
	SD	0	0.181512
	Tnr	C	1
		TX	7.23063
	SD	0	1.14501
	NPY	C	1
		TX	0.735213
	SD	0	0.0923415
	arh	C	1
		TX	0.769369
	SD	0	0.122422
	Fcnb	C	1
		TX	0.652672
	SD	0	0.0722219
	robo1	C	1
		TX	0.370694
	SD	0	0.164313
